# Supplementary material for: Autophagy-related prognostic signature for survival prediction of triple negative breast cancer
Source: PeerJ. 2022 Feb 9;10:e12878. doi: 10.7717/peerj.12878 (PMC8840057; doi:10.7717/peerj.12878)
Supplement: Supplemental Information 1 [file peerj-10-12878-s001.zip]

Archive with 9 entries (7 files):
- Raw data/
- Raw data/02clinical information/
- Raw data/02clinical information/clnical.txt
- Raw data/02clinical information/TCGA-BRCA.GDC_phenotype.tsv.gz
- Raw data/02clinical information/TCGA-BRCA.GDC_phenotype.xls
- Raw data/02clinical information/TCGA-BRCA.survival.tsv.gz
- Raw data/02clinical information/TCGA-BRCA.survival.xls
- Raw data/ARG_gene.txt
- Raw data/mRNA_symbol.txt
