# Supplementary material for: Autophagy-related prognostic signature for survival prediction of triple negative breast cancer
Source: PeerJ. 2022 Feb 9;10:e12878. doi: 10.7717/peerj.12878 (PMC8840057; doi:10.7717/peerj.12878)
Supplement: Supplemental Information 1 [file peerj-10-12878-s001.zip › Raw data/02clinical information/clnical.txt]

TCGA-A1-A0SK-01A	1	967	T2	M0	N0 (i-)	stage iia
TCGA-A1-A0SP-01A	0	584	T2	M0	N0 (i-)	stage iia
TCGA-A2-A0D0-01A	0	2048	T2	M0	N0 (i-)	stage iia
TCGA-A2-A0D2-01A	0	1027	T2	M0	N0 (i+)	stage iia
TCGA-A2-A0SX-01A	0	1534	T1c	M0	N0 (i-)	stage ia
TCGA-A2-A0T0-01A	0	533	T2	M0	N1	stage iib
TCGA-A2-A0YE-01A	0	554	T2	M0	N1a	stage iib
TCGA-A2-A1G6-01A	0	501	T2	M0	N2a	stage iiia
TCGA-A2-A3XT-01A	0	2770	T2	M0	N1a	stage iib
TCGA-A2-A3XX-01A	1	1439	T2	M0	N0	stage iia
TCGA-A2-A3XY-01A	1	1093	T2	M0	N1a	stage iib
TCGA-A7-A26G-01A	0	722	T2	M0	N0 (i+)	stage iia
TCGA-A7-A4SE-01A	0	644	T2	M0	N0	stage iia
TCGA-A7-A6VV-01A	0	313	T2	M0	N0	stage iia
TCGA-A7-A6VW-01A	0	285	T2	M0	N0	stage iia
TCGA-A7-A6VY-01A	0	266	T2	M0	N1	stage iib
TCGA-A8-A07C-01A	0	1034	T2	M0	N0	stage iia
TCGA-A8-A07O-01A	0	304	T2	M0	N0	stage iia
TCGA-A8-A08R-01A	0	30	T2	M0	N1a	stage iib
TCGA-A8-A09X-01A	1	426	T2	M0	N3a	stage iiic
TCGA-AC-A2BK-01A	0	2222	T2	MX	N2a	stage iiia
TCGA-AC-A2QH-01B	0	1005	T3	MX	N0	stage iib
TCGA-AC-A2QJ-01A	1	446	T4b	M0	N0	stage iiib
TCGA-AC-A6IW-01A	0	413	T2	MX	N0 (i-)	stage iia
TCGA-AC-A7VC-01A	0	1	T3	MX	N0	stage iib
TCGA-AN-A04D-01A	0	52	T2	M0	N1	stage iib
TCGA-AN-A0AL-01A	0	227	T4	M0	N0	stage iiib
TCGA-AN-A0AR-01A	0	10	T2	M0	N0	stage iia
TCGA-AN-A0AT-01A	0	10	T2	M0	N0	stage iia
TCGA-AN-A0G0-01A	0	16	T2	M0	N0	stage iia
TCGA-AN-A0XU-01A	0	10	T2	M0	N0	stage iia
TCGA-AO-A1KR-01A	0	2513	T2	M0	N0	stage iia
TCGA-AR-A0TS-01A	0	2558	T2	M0	N1	stage iib
TCGA-AR-A0TU-01A	0	709	T2	M0	N0	stage iia
TCGA-AR-A0U4-01A	0	3261	T2	M0	N0	stage iia
TCGA-AR-A1AR-01A	1	524	T1	M0	N2	stage iiia
TCGA-AR-A1AY-01A	0	1026	T1	M0	N0	stage i
TCGA-AR-A256-01A	1	2854	T2	M0	N0	stage iia
TCGA-AR-A2LR-01A	0	1742	T1	M0	N0	stage i
TCGA-AR-A5QQ-01A	1	322	T3	M0	N1	stage iiia
TCGA-B6-A3ZX-01A	1	1152	T3	M1	N1	stage iv
TCGA-B6-A400-01A	0	215	T2	M0	N2a	stage iiia
TCGA-B6-A402-01A	0	2134	T1c	M0	N0 (i-)	stage i
TCGA-BH-A0B3-01A	0	1203	T2	M0	N1a	stage iib
TCGA-BH-A0B3-11B	0	1203	T2	M0	N1a	stage iib
TCGA-BH-A0B9-01A	0	1572	T1c	M0	N0 (i-)	stage ia
TCGA-BH-A0BG-01A	0	1871	T1	M0	N0	stage i
TCGA-BH-A0BL-01A	0	2278	T1c	M0	N0	stage i
TCGA-BH-A0WA-01A	0	701	T1c	M0	N0 (i-)	stage i
TCGA-BH-A18G-01A	0	149	T1c	M0	N0	stage ia
TCGA-BH-A18V-01A	1	1556	T2	M0	N1b	stage iib
TCGA-BH-A18V-06A	1	1556	T2	M0	N1b	stage iib
TCGA-BH-A18V-11A	1	1556	T2	M0	N1b	stage iib
TCGA-BH-A1EW-01A	1	1694	T2	M0	N1b	stage iia
TCGA-BH-A1EW-11B	1	1694	T2	M0	N1b	stage iia
TCGA-BH-A1F6-01A	1	2965	T4d	MX	N2a	not reported
TCGA-BH-A1F6-11B	1	2965	T4d	MX	N2a	not reported
TCGA-BH-A1FC-01A	1	3472	T1c	M0	N1b	stage iia
TCGA-BH-A1FC-11A	1	3472	T1c	M0	N1b	stage iia
TCGA-BH-A42U-01A	0	3364	T2	M0	N0	stage iia
TCGA-C8-A12V-01A	0	385	T2	M0	N0	stage iia
TCGA-C8-A131-01A	0	411	T2	M0	N2	stage iiia
TCGA-C8-A1HJ-01A	0	5	T2	M0	N0	stage iia
TCGA-C8-A26X-01A	0	376	T1	M0	N1	stage iia
TCGA-C8-A26Y-01A	0	394	T2	M0	N0	stage iia
TCGA-C8-A27B-01A	0	439	T3	M0	N0	stage iib
TCGA-C8-A3M7-01A	1	1034	T4b	M0	N0	stage iiib
TCGA-D8-A13Z-01A	0	635	T2	M0	N2a	not reported
TCGA-D8-A143-01A	0	431	T2	M0	N0	stage iia
TCGA-D8-A147-01A	0	584	T2	M0	N0	not reported
TCGA-D8-A1JF-01A	0	366	T1c	M0	N2a	stage iiia
TCGA-D8-A1JL-01A	0	611	T2	M0	N0	stage iia
TCGA-D8-A1XK-01A	0	441	T2	MX	N1a	stage iib
TCGA-D8-A1XQ-01A	0	499	T2	M0	N0	stage iia
TCGA-D8-A27F-01A	0	488	T2	M0	N0	stage iia
TCGA-D8-A27H-01A	0	397	T2	M0	N0	stage iia
TCGA-D8-A27M-01A	0	410	T1c	M0	N0	stage ia
TCGA-E2-A14N-01A	0	1434	T2	M0	N1	stage iib
TCGA-E2-A14R-01A	0	1174	T2	M0	N0	stage iia
TCGA-E2-A14X-01A	0	972	T2	M0	N2	stage iiia
TCGA-E2-A150-01A	0	1935	T2	M0	N0	stage iia
TCGA-E2-A158-01A	0	450	T1c	M0	N1mi	stage iia
TCGA-E2-A158-11A	0	450	T1c	M0	N1mi	stage iia
TCGA-E2-A1L7-01A	0	1836	T2	M0	N2	stage iiia
TCGA-E2-A1L7-11A	0	1836	T2	M0	N2	stage iiia
TCGA-E2-A1LH-01A	0	3247	T1c	M0	N0	stage i
TCGA-E2-A1LH-11A	0	3247	T1c	M0	N0	stage i
TCGA-E2-A1LL-01A	0	1309	T3	MX	N2a	stage iiia
TCGA-E2-A1LS-01A	0	1604	T1c	M0	N0	stage ia
TCGA-E2-A1LS-11A	0	1604	T1c	M0	N0	stage ia
TCGA-E9-A5FL-01A	0	24	T3	M0	N0	stage iib
TCGA-EW-A1OV-01A	0	789	T2	MX	N1mi	stage iib
TCGA-EW-A1OW-01A	0	694	T2	MX	N0	stage iia
TCGA-EW-A1P4-01A	0	907	T2	M0	N0 (i-)	stage iia
TCGA-EW-A1P8-01A	1	239	T2	M0	N3b	stage iiic
TCGA-EW-A1PB-01A	0	608	T3	MX	N1a	stage iiia
TCGA-EW-A1PH-01A	0	607	T1c	M0	N1a	stage iia
TCGA-EW-A3U0-01A	0	532	T3	M0	N1a	stage iiia
TCGA-EW-A6SB-01A	0	760	T2	M0	N0	stage ii
TCGA-GI-A2C9-01A	0	3342	T3	MX	N0	stage iib
TCGA-GI-A2C9-11A	0	3342	T3	MX	N0	stage iib
TCGA-GM-A2DB-01A	0	2406	T2	M0	N0 (i-)	stage iia
TCGA-GM-A2DF-01A	0	2155	T1c	M0	N1a	stage iia
TCGA-GM-A2DH-01A	0	2193	T1c	M0	N0 (i+)	stage i
TCGA-HN-A2NL-01A	0	79	T2	M0	N0	stage iia
TCGA-LL-A441-01A	0	996	T1c	MX	N0	stage ia
TCGA-LL-A5YO-01A	0	440	T1b	MX	N0	stage ia
TCGA-LL-A73Y-01A	0	477	T1c	MX	N0	stage ia
TCGA-OL-A6VO-01A	0	858	T1c	MX	N0	stage ia
TCGA-S3-AA10-01A	0	586	T2	M0	N0	stage iia
TCGA-S3-AA15-01A	0	525	T2	cM0 (i+)	N1a	stage iib
