# Supplementary material for: Autophagy-related prognostic signature for survival prediction of triple negative breast cancer
Source: PeerJ. 2022 Feb 9;10:e12878. doi: 10.7717/peerj.12878 (PMC8840057; doi:10.7717/peerj.12878)
Supplement: Supplemental Information 1 [file peerj-10-12878-s001.zip › Raw data/mRNA_symbol.txt]

	TCGA-GI-A2C9-11A	TCGA-E2-A1LS-11A	TCGA-E2-A1LH-11A	TCGA-E2-A1L7-11A	TCGA-E2-A158-11A	TCGA-BH-A1FC-11A	TCGA-BH-A1F6-11B	TCGA-BH-A1EW-11B	TCGA-BH-A18V-11A	TCGA-BH-A0B3-11B	TCGA-A1-A0SK-01A	TCGA-A1-A0SP-01A	TCGA-A2-A0D0-01A	TCGA-A2-A0D2-01A	TCGA-A2-A0SX-01A	TCGA-A2-A0T0-01A	TCGA-A2-A0YE-01A	TCGA-A2-A1G6-01A	TCGA-A2-A3XT-01A	TCGA-A2-A3XX-01A	TCGA-A2-A3XY-01A	TCGA-A7-A26G-01A	TCGA-A7-A4SE-01A	TCGA-A7-A6VV-01A	TCGA-A7-A6VW-01A	TCGA-A7-A6VY-01A	TCGA-A8-A07C-01A	TCGA-A8-A07O-01A	TCGA-A8-A08R-01A	TCGA-A8-A09X-01A	TCGA-AC-A2BK-01A	TCGA-AC-A2QH-01B	TCGA-AC-A2QJ-01A	TCGA-AC-A6IW-01A	TCGA-AC-A7VC-01A	TCGA-AN-A04D-01A	TCGA-AN-A0AL-01A	TCGA-AN-A0AR-01A	TCGA-AN-A0AT-01A	TCGA-AN-A0G0-01A	TCGA-AN-A0XU-01A	TCGA-AO-A1KR-01A	TCGA-AR-A0TS-01A	TCGA-AR-A0TU-01A	TCGA-AR-A0U4-01A	TCGA-AR-A1AR-01A	TCGA-AR-A1AY-01A	TCGA-AR-A256-01A	TCGA-AR-A2LR-01A
TSPAN6	4849	4021	4504	4226	1821	3091	7102	10654	3126	6785	6413	4283	2068	4105	2165	5565	10476	6240	1286	6830	3164	9783	1903	2209	4676	2915	5017	3766	4496	1449	8587	1293	1238	1641	3616	6093	3143	8620	5224	5912	4535	2296	6502	8990	3226	3231	3304	6394	3926
TNMD	310	1517	110	71	684	1097	1914	1470	824	465	0	6	0	3	29	1	7	91	23	377	221	73	29	5	3	3	4	1	17	23	0	5208	24	11	56	1	11	5	1	1	1	7	117	10	69	129	11	11	67
DPM1	2290	1969	1304	1612	881	1374	2695	4043	1415	1920	3577	2508	4428	3420	3388	3216	3336	2764	4226	3244	5853	4420	1915	2466	1591	2864	6617	2855	3605	1028	3464	667	868	3498	1279	4887	1996	1291	3995	1677	3766	908	1980	2631	2801	2497	4611	5075	1794
SCYL3	1265	1082	1665	1450	579	956	1915	4020	1251	2214	1167	958	432	479	2856	1531	1265	1856	1712	1748	1859	2619	476	544	649	1327	2170	2380	1855	1519	4163	429	168	1805	507	4981	1127	935	939	3456	1254	627	1930	2168	1599	2095	2251	1470	1081
C1orf112	343	275	306	375	168	216	596	1185	175	427	1378	1062	396	832	1850	1475	1214	395	1756	1659	815	1667	840	324	1061	1619	3222	2762	1789	779	2141	286	159	1992	553	2919	1030	990	1662	2217	1515	579	2035	2676	1218	3551	3309	2267	703
FGR	969	413	409	791	507	853	1239	609	464	573	117	926	431	708	1222	590	221	569	3399	593	1140	681	263	849	366	767	537	552	1184	638	77	29	269	881	255	158	419	185	655	535	399	127	1112	1057	2364	1363	335	472	228
CFH	22260	5768	1252	5040	8852	5850	27642	16394	2468	4900	469	890	273	2141	4046	2689	1660	2383	1769	1326	3758	4690	956	2615	1717	2954	5337	1706	5684	3552	1368	416	7741	956	3869	1058	3293	547	1658	1828	985	310	3922	738	2220	7895	1634	1434	3405
FUCA2	3422	3288	1418	2589	1706	2766	5211	4334	2491	3253	2784	7312	10677	7238	4319	4036	6651	2887	7863	4515	4291	6570	2341	1410	6915	3329	3993	2747	3472	3827	4606	489	3245	5248	3014	8354	8107	5597	8531	5544	7834	2053	3184	2219	6116	6651	2504	4394	2253
GCLC	2536	11717	1962	2424	2237	1568	5421	5489	1135	3911	2512	1860	1310	1392	2777	2147	1261	2878	2516	2050	3248	3546	845	1200	1524	2786	7899	3742	5393	1106	5440	860	415	3615	790	1966	3223	3278	2691	1961	2677	649	2559	4290	3686	3464	4012	5588	1597
NFYA	3317	2325	2290	2380	1140	1443	3534	8038	1158	2822	5284	2446	2604	2130	4068	5164	8632	3291	3861	71310	6078	6980	4967	3315	2204	3079	11961	4980	11869	2733	13061	3021	650	3570	1164	9141	2637	5076	4604	6426	4437	2494	5281	4315	3660	7882	6533	5718	6989
STPG1	922	1018	584	726	335	407	950	1052	658	726	1001	1262	382	850	1207	456	674	852	613	1474	1649	688	189	952	499	404	976	807	1471	281	497	153	301	456	400	657	1268	497	1316	1368	700	353	1229	1895	913	843	861	594	887
NIPAL3	5090	2340	3261	2880	1293	1881	5283	6802	2699	4975	4679	4406	591	1915	4206	1967	2805	3859	4546	3235	5212	7066	551	3517	728	1870	8607	5058	12391	1281	3105	506	577	2727	691	2451	10780	2151	5608	12135	3211	1130	5980	2148	5372	5012	3517	5444	3357
LAS1L	2688	2101	2406	2788	1386	1571	1937	4181	2957	3138	7607	3930	8734	6813	2713	5829	4018	2427	6779	6124	4912	3088	3059	2080	2585	3446	3282	4434	4699	3110	6088	2024	2895	5069	2302	5751	2370	4262	7817	1781	3630	4566	2433	5763	2220	2937	3969	4781	1747
ENPP4	2302	3287	1429	1311	1654	1909	4764	7895	551	2312	2082	763	337	802	960	448	2682	2305	1376	1791	725	2160	989	530	784	1363	2129	1096	2739	608	1197	86	51	816	173	2464	3183	1551	2001	2384	1186	196	2306	815	1380	1289	662	1725	279
SEMA3F	3759	1565	3019	5979	2060	2961	2815	5638	1982	3526	2853	4956	3582	1879	3350	4072	9508	4517	2474	2410	4809	5439	2242	5408	3411	6574	1259	2733	1850	2155	3055	440	2159	1966	1864	2922	3664	3395	915	2958	2707	1430	1502	2635	1316	4868	3604	1617	1998
CFTR	55	46	153	127	28	40	190	30	12	238	3	79	2	22	43	9	4576	478	4	5	7	2727	18	9	638	24	70	2	3	12	2	698	2	23	0	22	48	30	1	10	24	17	3	29	17	116	9	15	24
ANKIB1	4562	5775	3117	3304	2592	2330	7732	11095	1047	4902	4580	5862	2531	4456	5541	3744	9840	4569	3895	2975	3717	10067	3451	3340	2588	3560	2897	5592	8135	3338	5581	3556	536	2935	1111	4160	2700	4639	3566	7107	5462	2136	6480	3205	8207	12628	6854	5764	4003
CYP51A1	426	136	178	272	88	153	165	468	28	223	214	231	102	640	325	354	218	159	403	189	312	467	217	288	66	278	223	388	529	334	605	59	52	230	67	127	240	283	347	935	129	17	274	67	506	392	448	273	205
KRIT1	2927	3018	2025	2153	1320	1459	3986	5381	979	2999	3051	1989	1672	1952	2872	2095	2842	2998	2391	1636	2314	3411	1400	1769	935	1626	4272	2382	3249	1844	2020	1885	293	1150	728	2937	1387	1731	1739	3022	2225	879	2580	1465	2365	6002	2827	2940	1618
RAD52	843	505	529	604	329	295	776	1193	475	652	2391	1384	519	324	657	212	1169	876	609	369	629	478	367	380	451	499	891	345	486	586	389	537	142	598	291	361	440	748	917	436	630	1154	627	1063	385	622	517	374	523
BAD	1731	1124	1334	1466	1007	1055	838	1209	2231	1328	2330	1769	1180	1500	1565	1574	2991	1257	3957	1603	3279	1235	1315	1792	4301	2530	1955	1495	456	970	727	34	6451	1583	1950	2077	4586	3515	2029	1134	700	2065	923	1998	1765	852	1079	1171	1035
LAP3	7810	7537	3872	9026	3179	6595	8677	16357	4085	8705	4980	7616	6963	6135	16387	6068	5512	5506	10036	11624	15325	7542	6625	3848	7833	13626	9472	6867	13242	8080	2810	944	3438	17574	2223	2567	10133	2887	6712	6854	6120	1706	7553	12661	10253	16228	4580	6138	4912
CD99	12885	13866	3642	6442	11449	7387	12398	9588	10872	8190	3933	6132	4472	5167	12630	21235	4400	6100	10818	17055	19793	15984	8211	14094	10914	13875	5081	4842	11397	13325	12107	3162	59930	4727	40865	19747	12029	1922	13618	3277	8396	2760	7389	10843	5828	15375	2359	2893	8695
HS3ST1	510	104	653	318	195	300	430	450	547	672	744	713	285	453	644	272	401	1084	1041	302	434	832	851	290	498	690	679	380	415	223	538	47	188	978	283	115	1059	336	584	696	366	83	344	440	612	1749	276	582	2448
AOC1	54	4	14	12	7	20	27	32	17	42	46	166	43	92	62	25	766	21	86	99	207	129	215	47	241	72	54	203	67	90	4	13	64	82	38	16	67	30	127	13	466	12	679	25	226	116	51	213	15
WNT16	7	0	5	2	10	2	12	3	0	5	50	4	1	12	5	8	0	5	15	10	8	5	4	1	4	2	14	0	19	3	4	10	1	6	136	2	33	2	12	4	7	9	54	13	1	9	8	6	2
HECW1	62	15	107	81	17	25	85	79	38	41	8	19	54	3	116	71	32	53	339	31	27	52	33	59	32	67	27	268	64	67	1	40	77	212	103	2	25	25	36	26	177	49	10	3	37	47	47	80	67
MAD1L1	1631	1059	747	1657	812	544	597	749	1654	1248	2449	2156	1941	1098	1320	2045	4857	802	2687	2543	2978	1009	922	2145	3265	3064	1125	2985	1986	1043	3374	516	5499	3286	2055	3167	2553	1824	1373	2915	910	1317	1641	1315	1035	1025	1653	722	1505
LASP1	16794	17174	12725	12941	10595	8547	14495	41795	12145	16157	10058	13871	10655	10325	21976	20040	21107	12042	7261	7157	14673	16977	10729	21543	10205	19625	31686	20493	34991	15538	17256	1371	13570	12724	12002	16578	17177	9888	12412	30437	12355	9801	25646	8453	10266	15476	10391	8717	9093
SNX11	1447	2071	1203	1552	1171	1106	2311	2655	1325	2034	914	1691	937	1285	1522	1731	1345	1856	1908	1251	1340	1900	663	1075	1213	1477	2971	2399	2348	1028	746	217	1844	1765	822	2376	1050	1732	2260	2034	1221	633	1997	1408	2337	1828	1101	2327	651
TMEM176A	3105	770	1031	1934	1055	2341	4106	3470	3544	2444	835	2801	478	1892	2290	4103	2360	2372	4745	2059	4329	2606	4328	3238	2366	3808	2318	3857	3101	2439	1276	47	6830	4151	965	651	2424	811	1532	1197	2645	384	3425	1997	6619	8242	20409	779	828
M6PR	5210	3620	3949	3774	2068	2479	4738	8372	1426	5632	7382	18304	2562	2778	5282	2483	6993	5395	5747	2682	5933	10171	2890	3913	4020	5299	20005	6799	5306	11376	4180	1049	599	9845	1724	3686	2753	13765	8481	5229	3467	572	7611	4707	11305	8068	5810	5895	2402
KLHL13	2166	332	3192	4310	751	1004	3626	3404	1882	2476	609	212	49	1104	228	250	60	5675	4990	516	173	1291	270	83	240	163	1828	177	1170	12	2959	2012	42	363	136	66	89	889	574	464	636	56	394	2462	479	375	336	251	739
CYP26B1	1001	2191	159	316	1342	401	1761	539	357	516	80	149	196	626	724	519	528	1814	839	282	2356	445	4100	1539	250	862	100	761	1133	130	95	3017	210	334	533	116	418	188	506	328	940	74	561	91	174	906	1416	590	3269
ICA1	2705	1341	2148	2023	662	1975	2479	6863	2827	2232	1539	2045	1211	1474	1707	2119	4907	2837	1498	1957	1618	2219	729	843	4373	1233	1415	1562	1821	3310	2376	478	405	2523	285	3074	4045	2669	5073	8597	2598	1342	1615	2247	1056	3660	1625	1920	489
DBNDD1	417	254	1055	631	208	652	569	1688	1030	583	2136	2724	2853	21595	2062	2012	2568	867	6836	19042	3780	1141	678	4106	2238	2803	1050	4611	8487	1199	1502	24	222	2984	104	5798	5157	3493	5800	12757	1292	2210	5728	10714	1644	1010	3057	2052	539
ALS2	2367	2048	1530	1927	1187	1046	3379	5000	959	2211	3509	2107	1170	1180	2538	2011	3346	2454	1327	1200	1781	2747	1249	1670	619	2151	10005	1973	2227	1119	4558	998	386	1410	464	2560	1789	2074	5124	3197	3483	1042	1669	1930	1302	3825	1721	4324	1548
CASP10	1840	1339	346	1004	813	1322	2792	1698	407	1146	96	379	569	352	1055	185	1083	827	496	407	792	2871	774	614	267	2190	806	251	1122	844	348	36	433	935	289	282	4911	183	347	582	1051	582	1346	333	527	2264	174	331	263
CFLAR	13263	16298	6251	8643	7603	6642	18401	16462	5267	12533	7703	5937	3382	4877	11081	4402	12618	7900	6214	5842	8731	9019	6620	7014	2648	7751	11073	7012	11167	7293	4221	1672	2417	7807	1361	8622	11848	4481	8740	6165	9410	2410	8468	3258	9138	13964	4582	26035	3024
TFPI	9690	3728	692	3674	3091	2751	10481	6443	2029	6097	227	1447	131	884	658	568	327	3159	640	405	1318	2802	552	550	753	506	1440	1030	567	536	423	392	1780	409	1467	568	2137	354	676	14867	1005	345	2152	552	1521	4547	568	1088	413
NDUFAF7	856	878	559	637	429	453	1180	1409	669	845	887	661	1353	483	824	1001	974	846	1105	991	1229	1205	412	472	669	797	3148	728	973	562	1691	454	245	1213	418	1090	589	1114	851	507	1193	794	748	971	765	1469	949	1566	397
RBM5	8733	5453	5635	7139	3140	4012	9622	11246	6358	9623	3611	4741	1757	2591	4023	2323	4619	7002	4938	4218	8537	5550	2263	4322	2504	4995	3433	6045	4680	3042	3436	3472	3186	4171	3176	4310	3287	2904	3710	4251	3655	1849	5090	3378	2233	8721	4245	3298	4084
MTMR7	137	89	87	76	79	58	211	712	91	121	502	626	36	38	222	45	103	163	92	127	39	89	61	27	63	49	650	69	55	56	690	75	58	292	102	491	73	56	302	238	32	53	50	322	79	114	334	290	94
SLC7A2	4671	1814	2596	10099	1988	2916	8647	20314	3413	4128	404	1186	147	397	375	46	342	8573	382	292	835	958	218	141	351	57	290	339	168	2386	2641	709	1554	291	857	228	456	429	677	1131	654	260	937	81	1986	1006	457	221	1152
ARF5	6068	3521	4747	5655	3060	3939	4208	6216	8583	5300	10026	11775	19460	21572	4054	13392	15764	6300	10978	11884	13482	9081	6293	7515	16845	16247	9120	9926	8308	11208	5945	222	17348	8179	7043	14642	9533	21814	19500	7589	11261	16380	6066	18993	6052	10759	9657	11995	4950
SARM1	823	347	398	691	265	249	618	968	515	582	1786	375	113	81	420	96	510	576	167	269	410	267	336	180	34	159	104	159	279	151	351	129	188	922	329	160	299	181	789	2908	918	40	348	53	192	251	276	174	697
POLDIP2	5470	8136	4283	4654	3678	3691	6113	9207	4954	5759	6684	5307	9039	6341	5430	11278	6087	5698	6676	12553	8079	4646	3469	4863	5906	6184	9356	11775	11410	6115	5789	636	6844	9982	5076	10892	5919	13792	13972	43847	9514	7695	7650	7992	5240	5845	6099	6204	3692
PLXND1	13219	14928	3394	9121	10701	8329	13083	8080	6230	8737	5089	6050	13072	7035	10299	7012	7116	5013	14633	6230	14868	8582	8554	14668	4044	8286	6697	14374	9960	19955	2751	891	33347	12953	19103	8776	7935	4134	4939	5366	9677	12490	9468	2831	13921	15268	9594	10037	5335
AK2	6666	7488	4905	5740	3773	4037	9108	12493	5482	7128	8363	11319	15339	5378	10351	14987	5028	7222	22613	10186	12121	7000	6141	9051	6340	7129	7440	44471	18410	7262	4790	3298	6165	20183	5580	18510	7525	3978	13490	5760	6897	6372	11112	18380	24048	16717	11398	7913	9784
CD38	363	667	71	307	225	221	451	909	151	390	56	550	164	474	1776	66	223	214	576	479	557	1402	228	196	230	919	1076	263	2775	847	181	8	87	2273	6	31	1012	42	454	282	556	60	1516	354	814	628	103	78	128
FKBP4	10273	4390	10694	13424	2947	4715	5534	40777	12462	9477	74083	80086	20283	11803	10624	11109	38127	13948	26548	16460	15273	10550	9434	12975	21810	24444	49734	26682	17453	53143	19308	6232	6491	58418	5477	21592	8836	44262	25845	10104	15310	26087	10169	43180	18301	9291	23712	9981	12224
KDM1A	5384	3869	4725	4982	2258	2953	6006	10468	3750	5760	23814	13315	10050	7739	12034	7474	16553	8082	7805	14619	14653	10299	2238	6566	5885	7437	13074	14106	11941	6227	10042	6196	5656	12651	8383	7889	6669	8505	17580	13184	7679	9179	6790	18372	10222	17917	18716	10409	10684
RBM6	8872	5277	4374	5417	2516	2939	5589	9095	6293	7579	3423	6842	3163	2693	3262	2804	5257	5997	6311	4648	8005	5320	2820	2802	2716	4894	4301	3315	4717	3636	3857	4969	3706	4454	2916	5557	1801	4016	3872	3501	3170	2425	4137	3896	2327	6110	5005	3576	3389
CAMKK1	1440	285	515	690	344	463	410	1146	846	851	899	294	917	514	1187	1721	394	402	1825	2472	1063	1006	724	2093	640	337	514	603	642	728	259	145	327	1643	538	817	236	2694	583	419	814	613	387	201	240	430	119	1019	477
RECQL	2304	2729	971	1467	1371	1159	3656	3201	234	2190	10136	4666	1018	1185	3797	974	3665	1484	1537	930	2048	4961	1400	1952	985	1990	4614	1839	3388	2507	3212	699	148	1515	1044	1051	1103	1953	3795	2138	4705	198	3587	1150	2778	11726	3102	2262	2671
VPS50	1974	1843	2627	1818	926	1557	2924	5121	1005	3360	1876	1594	890	1464	2477	2180	1592	2815	1445	1317	1126	2318	1041	1486	800	1685	3587	2051	2380	1458	1507	424	273	1365	430	2088	780	1397	1127	1727	1180	519	2100	2037	1841	4400	1823	3498	733
HSPB6	4761	44008	977	2080	19066	8635	26317	4551	6215	4587	32	317	324	548	1328	61	128	2395	263	173	3231	336	374	164	62	62	39	131	339	177	68	46	174	109	183	186	261	84	67	360	220	90	800	57	113	739	137	466	491
ARHGAP33	647	205	466	596	208	275	339	1203	571	913	2328	502	459	1034	1784	473	806	748	2215	1923	1491	279	608	1106	312	902	1354	714	1999	231	1042	165	400	853	761	3862	159	615	1285	681	979	615	1321	1126	535	520	1315	997	1416
NDUFAB1	1813	3431	1502	1596	1368	1671	2802	3607	2668	1917	2538	4447	2934	3428	1675	5550	4508	2417	6197	5399	4793	2829	2278	3032	5108	4327	5473	4840	2529	3806	1460	329	4114	4105	2835	5327	2462	4128	3114	3042	5080	2583	2297	4425	3995	3074	2610	6100	1081
PDK4	21953	45670	4436	33258	79103	6239	32378	11570	8923	11339	191	2805	131	1558	2186	213	560	7739	3706	1882	2000	8059	2325	483	234	298	2028	137	346	1556	1510	380	719	1226	750	630	2799	607	208	5612	283	1167	4561	818	1611	18401	801	1824	1960
SLC22A16	43	3	1	14	0	13	6	13	8	14	13	100	9	4	103	10	11	37	245	67	23	2	12	21	87	7	23	75	201	0	447	6	9	312	407	11	7	100	44	2	22	30	16	3	115	23	20	13	57
ZMYND10	126	7	205	263	35	111	78	559	323	200	339	715	45	78	113	47	101	392	230	353	97	22	64	44	63	56	58	154	297	38	15	34	109	34	80	297	26	60	58	62	57	57	120	42	51	19	91	24	118
ABCB5	618	161	38	160	91	120	934	126	317	364	1	37	0	9	13	5	5	168	1	22	37	36	40	23	8	0	0	6	2	5	2	1	99	6	40	6	8	4	1	1	3	0	0	3	0	7	23	1	32
ARX	4	1	95	47	1	53	54	82	7	2	98	71	2	0	565	10	12	41	6	22	21	3	4	6	1	22	3	0	39	153	0	7	1	2	2	1	49	53	7	9	13	0	5	0	0	2	3	1	13
SLC25A13	1594	1168	1073	1394	590	906	2212	2478	768	1443	2630	3433	2315	5147	2285	1896	2732	1704	2392	1677	3374	2879	1444	1799	2021	2016	5104	5644	2369	2547	2638	749	684	2680	1432	3016	1448	2250	2687	2868	1690	653	976	2032	1958	5008	2220	6366	2472
ST7	1856	2602	1255	1500	1460	986	2733	2198	1442	1873	2269	1846	2345	3735	1753	2410	1437	2482	1571	1713	1901	3241	1121	1503	2044	1592	2460	1018	2401	1900	1614	16799	823	1522	992	4788	3095	967	1401	2757	2363	1328	1513	2417	1143	2724	1599	4847	1337
CDC27	5240	8548	2660	3670	2749	2922	8817	11521	1897	4490	5176	3437	3402	3948	4362	4572	4100	4636	3272	3630	3938	9676	2401	3159	1975	2860	16128	10311	5918	2599	3891	2649	1731	3903	2638	8743	2796	2127	10183	6645	4523	1106	5993	4581	6269	10860	4123	5657	3463
SLC4A1	15	22	2	1	72	1	28	7	6	3	8	0	0	2	0	1	2	1	1	15	19	4	1	2	3	1	4	3	5	2	2	0	3	9	1	2	0	24	2	2	5	0	1	0	2	3	0	5	3
CALCR	62	9	39	78	36	57	260	65	57	96	4	7	0	0	50	10	3	209	6	3	27	50	8	16	3	11	15	2	33	13	5	2	8	24	6	2	3	5	0	5	1	0	6	6	3	11	2	1	3
HCCS	1424	1449	868	950	606	748	1511	2318	936	1131	1167	1293	1017	1794	1372	1989	1461	1282	2043	2335	2418	1765	997	1431	2023	2212	1363	2379	2407	2202	2975	254	932	3759	671	1849	4199	1183	2529	1051	2400	386	1264	2387	1986	2727	1747	4181	736
DVL2	2447	1520	1951	2590	1077	943	1400	3352	1869	2276	3666	1825	1905	2202	2974	1651	4189	2708	3697	3428	2530	1612	2632	2856	2102	2258	3067	3287	2827	826	4151	1038	1127	2877	2402	1982	1025	4987	2197	1978	1315	887	2191	2494	1332	1467	2045	1239	2334
PRSS22	681	26	498	405	29	270	202	890	950	552	46	136	963	722	707	619	2654	472	322	2182	2267	1295	1265	1133	2411	1190	453	431	632	608	268	0	220	1355	24	2568	928	307	427	1689	518	675	747	55	32	477	356	469	33
UPF1	6194	5622	6918	9732	4537	3846	5108	10440	4988	8045	12775	11025	6946	9630	15770	11438	9747	6722	11252	8105	13574	16062	8056	11637	6708	10159	14773	7294	24689	7414	10339	1259	4799	14727	4239	11187	9181	8807	7641	13002	9549	6236	6527	9459	7658	9633	10646	8955	9264
SKAP2	5777	5563	2052	3188	3204	2671	7979	4052	2254	4231	10696	3623	793	2285	2972	2449	6613	4951	1573	791	1595	4179	1059	1242	2106	2642	3581	939	1975	2243	4263	486	1101	1633	1254	2434	4122	2329	2934	596	6541	331	5931	719	2205	4802	1734	1228	1388
SLC25A5	10732	12204	7134	8529	5734	6761	12190	16221	7323	9434	46942	20680	14336	27835	14558	58550	21333	10076	36900	20450	13998	16982	9851	12036	32864	26039	17258	18757	18966	36324	23791	1554	14527	26095	12931	21425	25312	27910	40255	14674	24273	11187	13720	32681	18741	35423	15022	20334	12637
MCUB	1624	674	472	769	825	885	1932	1443	865	831	2924	2078	866	1674	1690	3883	883	832	1531	845	1512	1841	593	711	1017	2797	1977	900	1302	953	2841	129	523	1296	404	5897	951	277	1829	2428	1369	141	1784	6587	1335	4821	1359	2267	1034
HOXA11	16	63	16	2	22	37	30	20	7	17	853	58	107	66	75	32	33	8	11	14	59	97	30	54	211	23	15	5	37	27	51	187	219	6	280	18	975	675	15	25	2291	2546	115	19	22	27	13	47	162
POLR2J	1305	1132	1121	1129	732	853	1192	1195	1856	1005	1791	1970	2979	5069	1461	3478	2139	1606	2800	1912	2331	1457	1938	1540	4648	2581	1873	1969	2052	1840	1764	196	5253	2236	1983	4179	1811	3179	1837	1936	921	3724	963	4648	1232	2034	1168	3468	1480
DHX33	2076	1262	1320	2013	740	1068	2416	5268	902	2014	3643	2654	3239	2048	2507	1939	2897	2102	1910	3049	2579	2670	2295	1614	1090	1500	4868	3817	3150	1163	3758	1658	444	4179	1471	1883	931	12277	2633	2366	5601	1873	2110	4253	1967	2283	3580	4651	2935
MEOX1	3187	3023	546	1177	891	3061	3542	1921	1422	1418	6	193	70	209	480	3	282	1155	105	128	592	194	152	74	86	35	96	97	108	177	119	1833	45	174	60	71	110	59	109	42	6	52	1084	84	106	498	110	116	197
THSD7A	1541	706	246	1200	554	740	2546	1103	133	959	257	138	18	270	304	74	456	408	204	68	390	1591	137	106	79	33	565	132	209	374	4259	216	54	72	205	178	694	730	199	2621	349	20	292	73	195	1106	132	270	653
LIG3	1794	811	2048	2171	785	1035	1836	5220	951	2607	3940	1813	2972	2420	2680	5707	2598	1964	2693	5175	3869	2443	1374	2238	1506	1702	7316	4210	8218	2396	5127	1256	1032	3133	956	8157	1239	4014	3216	6175	2979	1277	3727	2679	2164	2485	3355	2932	3928
RPAP3	2338	1324	1597	1808	734	1138	2630	6162	1198	2456	4726	2025	1572	1947	2306	3192	1702	2645	1426	1565	1704	4130	1763	1112	1119	2528	5977	4242	2201	2272	3256	1120	513	2235	1050	2626	1069	1504	2530	2607	3015	919	1908	2780	1521	3056	3021	3696	1419
ACSM3	605	54	511	791	116	197	692	495	413	995	96	233	115	128	400	124	2667	770	61	267	113	702	335	533	81	154	1082	192	321	463	150	23	32	106	24	503	280	1620	75	695	687	247	247	189	109	216	603	368	137
REXO5	270	443	247	298	143	223	525	816	335	424	945	335	158	738	306	631	831	509	1086	1081	324	789	157	432	386	651	921	965	601	326	295	118	137	304	170	634	250	1406	579	473	1374	304	777	566	457	500	659	854	102
CIAPIN1	2064	1898	1462	1967	1144	1436	2460	2975	1761	2098	3450	3377	4039	3042	3031	4324	2950	2498	1344	4332	6193	3639	1270	2057	2788	5381	2972	6349	2969	2138	2437	691	2147	4346	2352	4337	3422	4556	7325	4855	3106	992	2862	4269	3267	3676	2302	4543	2507
SPPL2B	2699	924	1591	2498	947	1170	1248	2779	2563	2098	1580	2056	1456	1307	1473	2202	1867	1545	3381	4395	4530	1140	2169	3019	2606	2824	1673	1425	1886	1245	1281	304	5276	5567	2985	5236	2415	2011	2147	5268	1339	2795	2773	3027	1729	1675	2243	1371	1389
FAM214B	1420	2053	711	822	925	1021	1879	2269	1046	1116	1013	817	705	697	1439	1609	995	1030	1643	1326	2690	1307	1142	2073	730	2855	1068	858	1158	1200	1972	103	1889	1175	1029	1934	1869	1390	1116	1578	798	475	1037	751	1220	1511	1376	1377	712
COPZ2	1402	4794	449	705	1760	981	2483	1318	1619	1106	127	421	162	566	662	942	1937	887	337	426	1450	1455	690	978	558	974	298	555	1096	594	57	182	9384	181	2416	184	885	219	867	453	947	75	736	157	343	777	210	268	914
PRKAR2B	4406	76801	3376	1836	12441	7018	21944	13480	3060	9768	2985	2075	1241	1994	2054	3952	2766	2474	887	1150	4090	6049	511	3568	926	751	4046	1613	635	2906	15854	48	74	2199	109	4358	556	2293	1996	3544	772	108	1917	1974	1277	2207	5413	12369	6108
MSL3	2324	1380	1250	1625	947	1323	2800	3409	1369	2343	1822	2605	1343	2640	3652	3720	2147	1963	2926	4368	4755	2679	1951	1950	2464	2854	2441	2782	1417	2368	3646	874	1054	2753	1791	3016	1467	3649	3993	1412	2498	715	3859	4654	2793	4937	2406	5561	1332
CREBBP	10461	8621	8569	9601	5307	3683	10355	16316	4104	10807	6867	6483	4728	4430	8086	6255	26055	9241	6297	9263	13350	9764	5402	10220	1117	8200	15875	10261	8770	7045	6695	6931	1558	4786	2496	10041	4359	8290	6736	10004	13336	2709	19410	4835	9319	3250	13706	12531	6154
TSPOAP1	2436	259	2322	2274	603	930	645	4346	1164	3434	2666	509	583	863	1100	596	675	2077	15483	3175	2337	487	1434	774	544	178	571	1272	2627	202	436	335	127	331	359	6347	147	1345	1294	674	2149	129	1691	64	2380	159	1195	2438	2390
MPO	41	9	33	31	51	30	21	50	47	39	517	10	13	31	13	34	5	21	42	23	13	60	3	8	9	7	52	68	10	5	3	0	13	10	2	45	5	21	22	14	0	8	29	9	17	16	58	32	8
PON1	16	1	8	31	7	25	80	587	22	5	1	53	1	11	94	23	70	11	16	7	9	9	0	10	7	31	74	7	7	0	71	10	12	5	4	29	6	63	3	12	14	25	4	35	30	38	7	16	2
GCFC2	1971	2667	1008	1291	938	990	2777	3896	990	1788	2442	1732	2164	1669	2809	1387	1691	2368	1488	1233	2418	2484	795	926	1313	1144	4992	2009	1277	1325	2564	907	285	2239	810	2269	1293	879	2462	1718	1823	1261	2255	2047	1351	4059	1952	2254	1660
WDR54	555	181	416	535	210	352	448	891	688	550	1249	1498	740	373	968	357	825	673	503	573	593	262	482	411	911	556	458	328	393	197	433	386	1113	799	1693	435	285	413	2662	670	1126	230	1066	712	375	401	631	170	635
CROT	1493	677	3184	1537	574	1893	2099	3809	1091	2499	401	471	178	327	704	589	1035	2945	741	406	580	2142	363	264	406	171	1119	284	519	2367	406	103	262	530	462	816	347	875	749	99	799	55	644	850	960	1789	546	672	435
ABCB4	130	150	35	58	110	51	120	147	47	92	217	37	22	43	138	53	119	52	64	73	163	243	37	99	60	49	116	14	116	100	43	77	89	279	153	17	94	83	75	58	41	9	261	25	154	115	31	60	180
KMT2E	8631	7008	7138	6300	4072	3506	13734	15513	1844	11565	5908	5134	3049	6530	8473	5980	6592	7993	3690	2546	5817	10758	5371	6368	1540	3108	14809	4353	6782	4594	6396	4093	467	2738	1496	8063	4065	3731	3076	8782	4122	1967	8277	7027	3535	14096	7331	11977	4522
RHBDD2	3211	3076	4386	3928	1937	3276	5461	5863	4551	3892	8387	6650	6928	7742	5741	3204	6448	5991	4486	5778	6612	5450	1692	3624	10024	5298	5596	6725	4237	4142	4841	223	6918	4534	2905	6530	4702	9383	11195	8074	3311	4217	5441	8591	11936	8735	4871	6795	4257
SOX8	560	53	416	334	300	168	152	445	690	319	863	1907	67	378	36	1424	667	130	859	14700	9393	51	95	592	11	12	5696	83	7743	165	253	3	21	20	30	5595	191	61	1985	47	13	94	609	9673	4701	29	305	2111	1955
IBTK	5046	5391	3264	3760	2276	2758	7930	13092	1705	5363	3535	4080	2126	3532	3785	4014	5501	6007	2242	2165	4413	8822	2062	2136	1646	2676	7065	4235	4191	4590	4857	1039	1272	1992	2147	2925	2669	3507	4195	6347	4594	881	4346	3313	3141	9184	5762	6205	3929
ZNF195	1513	997	1230	1491	474	827	2203	3191	1192	1995	3986	1629	1196	954	1893	2079	1873	2018	783	1321	1519	3365	792	785	1067	1268	2918	1061	767	1071	2356	665	455	1466	852	2644	759	1495	1972	1855	1223	2704	1567	2564	1873	5180	2040	1402	1962
MYCBP2	9513	19741	5297	6749	9442	4959	20225	18988	2625	10708	10130	2584	812	6704	7804	4391	3145	6196	2854	2620	6029	13355	1678	3061	944	2266	11964	3677	8162	7183	3425	5871	520	3532	1444	1225	2932	1295	3161	4097	6629	799	9764	2922	6648	9994	4979	8358	8948
FBXL3	6454	5645	5659	4443	3249	5020	9182	10786	2477	8864	5539	2303	559	5039	4763	3864	1985	8400	1763	1358	2832	5842	2088	2480	960	1560	6122	2396	3501	2631	3263	314	445	2015	804	2191	2072	1184	2600	2647	4989	430	3855	1923	3488	5411	2207	4314	4746
ITGAL	918	333	1007	1235	366	942	858	2455	592	1834	136	1518	777	1153	4989	738	421	1061	2063	974	2969	2908	364	1200	404	1737	2196	900	3487	2850	216	22	697	4361	102	101	1315	403	1205	593	1174	340	6424	1476	1766	2661	295	603	370
PDK2	1920	5898	1883	1514	3126	1198	2854	2305	1722	2206	1036	503	925	756	1143	848	840	2528	1459	1237	1607	1476	401	900	502	682	970	706	601	257	637	388	619	890	1089	2804	443	1167	1924	147	622	200	1475	902	644	912	534	1053	1061
ITGA3	9505	989	10656	9691	4051	4374	9362	9760	6263	7951	4981	3006	4910	2645	2467	581	2144	8848	2310	1338	3056	3234	3283	2060	1768	3712	510	1021	1318	1114	825	190	2528	1118	1410	1073	1013	915	4466	1465	2255	1146	5095	1559	517	3305	1577	1045	3498
ZFX	4383	4472	3030	3406	1934	2321	7061	10476	1645	5744	4347	1573	2721	2453	4656	2831	2647	5495	2727	1975	3645	6805	2494	2127	788	2119	3721	2953	2728	6375	2245	2789	503	1549	1074	4074	2404	1499	4036	2100	3486	552	3292	1782	2345	6213	2703	3682	4047
LAMP2	17360	9196	10962	11859	5418	7977	27559	27968	6634	17313	15963	17641	6125	15091	19713	26618	52357	20834	29411	19917	14659	33967	3078	10023	10970	15607	20511	27501	38500	10165	12854	2553	6575	10415	5062	18916	18952	12350	21176	8160	26893	5847	18698	23148	20017	42437	21762	16708	5508
ITGA2B	62	80	33	23	112	9	35	77	57	44	500	40	236	31	99	13	135	35	106	92	95	23	104	104	106	112	160	64	210	39	98	29	35	22	33	424	15	39	86	39	206	54	211	55	14	18	61	3	107
ASB4	51	28	43	60	28	19	49	131	30	16	10	11	1	13	30	6	67	62	7	7	8	397	1	2	6	3	30	2	2	0	14	12	14	3	2	29	20	17	10	41	8	1	7	99	54	24	2	84	47
GDE1	3868	7379	3794	3603	3798	3604	7848	13776	3431	5081	4195	7899	1911	3382	3463	3580	13967	5889	2998	6766	4979	8375	2433	3756	4521	5775	8127	3134	4356	6861	1880	765	1967	3205	1677	3272	5271	7066	3861	11193	7066	2025	9675	4654	5442	5772	3573	6864	1662
REX1BD	951	482	656	930	438	470	299	762	1267	838	1120	1439	711	675	1255	2491	982	581	2987	1414	2414	609	489	1632	2791	2710	657	728	2141	700	1275	155	6090	3297	2055	1369	1112	3167	720	935	951	1896	337	1373	813	405	471	420	697
CRLF1	225	164	177	367	1897	207	406	388	297	270	415	150	123	1280	115	683	448	447	205	313	17432	962	110	23838	103	204	3011	55	468	344	101	31	664	219	54	3856	45	141	227	148	383	106	4270	84	153	70	133	137	2786
AC003665.1	820	172	671	952	268	450	615	1169	886	923	499	472	311	376	655	321	663	906	319	351	622	1167	323	471	339	606	586	161	244	269	378	223	880	420	863	87	336	739	309	645	566	563	672	436	390	323	199	332	430
TMEM98	4619	891	3676	3991	1366	1939	3697	6343	5230	5361	6090	902	97	854	2298	2277	6131	8179	505	2624	4832	3112	2126	2632	1049	1881	8361	357	828	663	3822	967	3414	607	3548	10870	1873	6966	1997	2144	3508	964	2492	3788	566	2531	1833	272	5597
YBX2	225	1016	171	162	347	154	355	789	314	417	1496	403	196	13	121	727	1153	116	426	1777	768	74	241	1125	509	560	678	2834	5082	1462	151	16	13	102	4	1082	245	1767	386	206	1441	23	1401	434	130	271	733	367	426
KRT33A	30	0	6	2	0	0	8	14	0	8	5	2	0	0	0	15	43	0	3	3	4	10	0	6	0	4	29	1	1	0	7	0	0	0	0	24	4	10	0	2	0	0	11	0	0	0	3	0	3
MAP3K14	2274	831	1309	1933	503	1190	1768	2429	1843	2052	1357	2158	669	1210	1928	504	1793	1738	1487	893	2023	1150	532	1033	838	1793	1935	1052	1440	647	241	145	1025	1430	419	593	973	1039	1163	822	2370	405	2673	1265	1932	1307	2815	961	827
ABCC8	115	36	983	671	88	101	208	495	320	147	982	62	0	24	13	0	2	354	2	21	9	5	29	4	4	0	0	58	1	23	27	9	4	1	24	1	0	20	1	0	7	9	9	0	2	5	11	1	217
CACNG3	0	0	0	0	2	1	0	0	0	0	0	5	0	2	1	1	0	1	0	0	0	0	0	1	0	0	1	0	2	0	0	0	0	2	0	0	0	0	1	6	1	0	2	0	0	0	0	1	0
TMEM132A	1870	191	3035	1884	363	824	696	3214	1048	1553	9111	9669	5675	7013	4752	15535	15767	807	4981	14309	30178	4218	10572	19984	19181	18005	5907	8966	23198	9168	4369	1374	7462	4231	12132	25289	7360	13111	8660	19926	3958	5013	17851	11510	3819	1821	8122	11262	10699
AP2B1	16962	14100	14343	19109	8903	10811	26104	52066	11179	20694	14047	22035	12566	15175	14532	29293	20989	24282	10870	15718	14406	18502	5617	14492	10061	10451	40957	44434	53324	12085	14722	3508	7625	18395	7616	22227	9711	1007	15478	29485	27535	5312	27953	20453	10774	18747	16593	25112	10646
TAC1	118	8	11	53	66	67	176	436	221	62	4	2	0	10	28	0	2	173	1	7	39	17	2	2	0	0	1	0	0	0	0	24	0	2	9	1	0	2	2	0	0	1	0	0	0	1	2	1	50
ZNF263	2746	1607	2053	2282	983	1395	1992	4710	2986	3099	2283	1992	1477	1399	1562	2083	2873	2707	3099	2552	3336	1990	1553	2180	2375	3700	2542	2150	1410	2070	1228	633	1354	2503	1221	2993	1298	2523	2492	1944	2552	1870	2335	2046	2009	2515	3056	2893	1473
CX3CL1	33159	6663	25444	66162	4053	11274	14032	17553	34196	27442	1688	1155	5857	6121	4908	21874	4452	21512	2261	8966	15164	3777	2108	7623	4535	10341	1094	2802	4857	630	2711	41	1924	11844	777	7756	9732	8046	9014	2754	7504	3772	5646	3833	12333	1525	3793	37812	2491
SPATA20	2321	2944	1947	2899	1333	2023	2060	3912	2687	3909	974	999	1762	1140	1982	1136	2893	3605	3115	1772	2258	940	1866	1218	866	1658	863	1151	652	1379	1407	709	4203	1628	3086	1718	1163	4773	3530	2408	606	562	2664	249	1911	1306	575	1299	1966
CACNA1G	83	63	39	177	76	76	170	184	176	198	100	13	41	30	28	7	10	421	12	13	105	79	50	11	10	35	6	37	7	5	27	748	2407	3	219	6	18	2	13	14	31	4	42	0	24	41	24	55	355
TNFRSF12A	4502	447	829	2977	434	1395	801	2132	3703	1192	308	6869	5951	2812	3436	2367	9220	1025	3174	6970	11019	1483	4833	6996	8099	9819	1292	1697	1318	2965	3975	334	5402	2645	1481	1957	4316	1595	5916	4893	2801	2628	2993	2207	2769	1615	3241	1574	1142
DLX6	13	7	6	1	33	17	4	9	1	39	57	503	275	11	41	2	36	5	4	25	308	8	122	18	64	1	182	728	289	3	85	146	17	157	211	1017	281	0	249	1	176	0	93	6	2	0	65	38	207
MAP3K9	1122	41	880	901	193	575	1143	2292	563	2106	2961	1371	466	688	2045	1030	2750	1299	1209	683	1101	478	419	1848	676	886	2237	1412	2071	1224	2656	573	86	1553	33	725	1294	1736	2339	3868	1944	393	2048	788	584	1700	1006	1645	1186
RALA	4677	6196	2818	3275	2416	2299	6519	6523	2690	3876	5562	6470	4044	3582	5041	6737	8604	5276	4837	5161	7142	8871	2388	2690	4955	7271	5014	6405	3200	7211	5158	1559	4198	5523	3102	5809	4998	6247	6688	4346	5694	2259	4737	5166	5140	10945	6947	5861	3347
BAIAP2L1	1811	331	1462	1680	391	848	1547	2400	1139	2013	5070	3228	3557	5960	2583	4837	3943	1788	5198	5413	2199	3693	3183	5672	4278	6374	4092	3715	4411	2563	3132	102	974	2134	637	5198	4443	3929	3441	6259	2052	2383	2203	8947	4380	6541	3892	4498	2243
KDM7A	4358	3413	1775	1978	1703	1766	5799	7969	1412	3211	4144	1731	1674	1189	2911	3039	1711	2243	1163	2388	3425	4227	1494	1609	602	1862	4794	4482	6370	1997	3689	1051	509	1322	638	1870	1801	539	1882	3043	1442	611	3190	2934	2316	5434	3554	4033	1700
ETV1	2120	459	2129	1831	526	447	3617	4069	998	1608	358	268	162	483	620	792	586	4121	176	585	614	3944	422	948	196	781	1340	442	851	461	4463	1802	607	81	821	321	1108	85	731	6029	417	209	398	190	155	491	357	341	1703
AGK	1918	2096	1184	1536	895	1072	2369	3230	1116	2216	2290	2781	3442	4948	2025	2503	1289	1776	2789	1694	2379	1515	3183	1975	1481	2380	2387	2601	3130	2484	1575	532	532	2362	1053	3408	1383	1619	2706	2438	2955	1340	1650	3973	1594	4417	3456	4357	1268
ALDH3B1	674	331	513	616	566	583	884	629	535	788	339	807	910	706	3295	541	1615	779	1809	1325	1212	766	984	641	2196	1517	307	2415	2200	668	195	24	1829	2109	543	158	878	1669	1644	984	945	178	930	403	2086	1055	317	818	314
TTC22	787	36	904	785	82	313	471	483	718	911	884	710	2257	314	1444	1443	1257	959	3002	2234	1378	1032	755	895	1406	1942	846	13372	199	53	293	1	125	2713	3	6138	1156	669	1094	1529	1576	1738	758	2596	1050	946	1325	2409	318
PHTF2	1980	1487	719	1165	834	883	2941	4179	655	1584	3306	1746	849	1609	2788	2365	2810	1945	2112	1230	3008	4663	1507	2867	1197	1702	4543	2109	4025	1360	2679	307	1062	2265	1360	2818	1932	1319	3495	2877	1872	888	2747	4255	3640	7294	3371	4730	2233
CCL26	26	29	0	17	22	17	32	19	18	11	8	6	28	21	20	32	16	4	17	15	39	30	6	28	32	27	8	7	14	11	6	0	144	11	46	16	49	10	50	12	29	10	29	46	6	64	6	18	10
FARP2	2255	1884	1505	2072	1107	1206	3147	5481	830	2637	1713	3875	1787	1448	2907	2358	5142	1873	3739	2346	2458	3782	1445	2188	1057	2391	2739	5100	1655	1928	2592	1042	553	1798	652	1321	1644	1145	2826	5306	2248	1083	2162	2263	2480	6470	3051	4910	1376
USH1C	35	6	1	132	16	9	8	77	38	32	307	2	48	0	30	11	112	22	38	8	41	27	17	20	60	21	1	93	0	22	133	3	0	33	5	31	0	19	30	0	411	10	6	0	3	1	19	27	43
GGCT	1692	1327	1843	1759	794	1861	1968	4708	2458	2151	7787	6331	3199	4446	1938	7004	10545	2608	10957	4348	3434	7465	957	1157	14303	4108	4631	5721	2430	10281	5797	317	1452	4106	1913	8899	5713	11719	6093	11565	4443	8087	3072	5951	3099	7275	4699	4807	2124
DBF4	603	331	384	377	158	310	566	1260	225	596	2255	1650	1507	1228	1483	2681	1064	690	1836	852	1165	1690	616	883	1280	1498	3704	2216	2530	1817	2016	555	205	1466	520	1839	1449	1292	2417	2176	1340	995	1483	4562	1615	5056	2081	3374	1399
TBXA2R	146	143	51	126	413	156	152	68	89	131	75	97	69	147	91	151	71	110	263	281	463	142	152	249	80	213	78	281	175	156	46	2	1603	122	678	213	274	61	92	105	81	62	194	75	83	125	74	84	98
IFRD1	5883	4186	1868	2356	1318	1573	4961	5374	3585	2672	3893	8212	2590	8645	2207	6881	2838	4661	3898	5091	4398	4348	2621	3876	3120	5590	4337	8943	5322	1601	5421	1404	759	5416	1053	3917	3709	3775	4279	6780	8000	2395	3018	8268	2177	7747	7481	16608	3559
LGALS14	6	0	0	0	1	6	14	5	4	3	134	5	13	0	53	0	1	19	1	0	1	0	102	0	1	1	0	0	0	0	0	0	0	2	0	0	0	0	0	0	0	14	0	3	0	0	0	0	1
COX10	881	1407	759	903	568	506	1361	1687	645	840	1452	1197	856	1002	1399	1800	1236	1081	1117	1833	1148	1084	732	1015	845	875	1477	1320	878	1096	1661	823	294	3323	598	849	679	1920	1150	1131	754	576	1064	1371	1002	1479	903	2332	1358
GTF2IRD1	1128	1202	1431	1281	419	602	693	2372	1410	1577	4506	2418	1641	2888	2993	1807	3472	1618	2515	1511	3415	1684	992	3087	3055	2266	5289	2669	2293	2006	2408	494	985	1652	1233	4257	1171	2976	1852	2772	2369	1761	2515	3813	1218	1613	3444	1817	3204
PAF1	5804	3189	3895	4647	2363	1945	2865	5889	6076	4604	5237	4124	3576	8054	10269	3698	6680	3303	2887	17354	6661	3155	2572	5420	5555	3907	5490	2759	4202	4121	7915	879	4902	6836	3498	7190	4500	5201	3487	4581	5971	3471	3296	2542	3372	2988	3866	2805	4325
VPS41	4139	5096	2840	3363	2686	2485	6929	9906	1743	4523	1858	3304	973	1557	3557	2882	9127	4512	2897	3516	3414	7029	1542	1747	2595	4067	4594	3406	2918	3059	4560	2352	1358	3286	1475	3114	2482	4186	4019	4592	2918	822	4459	2118	3334	7376	3356	3048	2064
ARHGAP44	892	432	854	659	382	617	786	1142	665	1012	1920	245	90	172	790	805	539	1021	238	949	1089	448	1013	1209	448	134	347	241	1349	363	154	821	59	1123	951	836	250	177	144	90	1261	226	440	1366	298	750	324	94	546
ELAC2	3908	4638	3043	3883	2801	2371	3731	6780	4667	4272	6123	4688	3358	4265	5509	8801	4151	3700	5995	9435	5833	3320	2645	5107	3122	4737	3867	5542	3981	4713	6560	2730	2556	13511	3773	3490	2992	5862	5168	4010	4101	2442	3397	5490	3864	4759	3719	5424	2322
SCIN	635	440	140	218	126	319	562	458	157	341	15	147	52	107	177	381	161	225	208	139	306	420	178	204	99	113	217	321	267	476	140	186	118	222	576	153	444	125	203	95	84	33	93	96	104	370	128	191	507
ARSD	5226	1754	8851	7289	1962	4511	6297	16277	6555	10952	6992	1740	1028	4348	5092	5050	11281	9254	4569	5971	6333	8847	1733	1914	3729	3124	3804	3398	4030	6421	6095	348	1800	800	2523	4710	13109	2431	7308	5460	4689	361	6288	3969	1944	3285	2268	3424	3906
PNPLA4	1349	2486	1775	1352	895	1307	2463	4070	1408	1943	599	866	552	514	670	2618	1277	2326	2650	578	2105	1195	322	520	764	731	101	711	680	1788	917	269	926	711	908	161	2470	829	2857	262	898	253	736	1075	725	648	293	1105	306
MYH13	16	2	3	14	1	24	45	34	29	12	5	10	3	14	34	43	20	18	14	15	85	160	11	66	5	30	13	14	31	19	0	4	49	6	43	6	30	75	3	3	44	3	3	2	15	20	15	9	14
ADIPOR2	6067	22516	4102	7978	5693	4528	12997	13592	4211	7550	25371	21400	4579	5281	5683	3204	12280	8972	6810	3054	8698	6273	4063	5563	5685	5622	16163	9571	8854	6733	5532	1729	1794	7863	2704	7434	10121	7517	9313	4520	6556	4741	6978	9271	13408	5826	5020	4975	4195
CDKL3	69	74	41	47	29	33	67	143	55	54	70	43	27	35	49	21	35	60	39	36	42	55	33	28	43	50	59	29	26	38	51	67	58	40	66	74	28	31	57	28	41	16	40	67	34	33	42	92	67
UPP2	22	18	22	11	4	5	24	56	22	16	1	5	8	2	6	11	14	35	4	5	10	59	13	3	11	13	18	0	0	6	0	37	2	13	4	4	11	30	1	22	6	4	3	0	8	27	10	5	7
PRSS21	61	3	469	649	33	83	153	59	91	334	347	1205	0	1252	6	3832	11	767	23	1827	9	2	0	2	2	2	1112	28	28	3	5	0	54	1	1960	4	25	5950	364	6	54	11	24	3	33	876	2	5	2
MARK4	2830	1787	1894	2514	1270	898	1300	2836	1845	2101	4490	2231	3075	3385	5678	2720	4782	1505	1872	1890	5257	1736	1260	6096	3329	2526	3475	1564	2310	1564	4442	882	2092	5553	2029	4976	2475	4582	1488	2780	2194	2969	1959	2520	1442	2127	2778	3443	3271
PROM1	11608	389	7633	7880	727	3425	7044	10927	6447	11765	2069	22865	8082	10315	51388	4796	37376	8748	20130	48147	10860	34766	9716	4012	8439	11348	6657	13537	32126	2338	5553	3206	342	10843	33	1333	61425	1442	6103	45110	13016	16468	43644	9575	21091	6908	13745	38911	88
CCDC124	2377	1564	1526	2075	1354	953	696	1011	2937	1623	2573	4568	3559	4239	3430	6082	3811	873	6203	3856	6904	1401	2692	4159	9109	5320	4001	2262	2047	2688	1810	129	9494	9611	4220	4361	3139	9916	2380	2586	2196	7031	1422	4160	2784	1131	2767	1756	2359
CEACAM21	76	105	25	113	45	54	102	84	65	131	40	92	48	92	199	10	24	92	91	92	115	94	24	105	21	82	67	40	119	131	18	0	114	213	102	20	32	36	76	60	62	3	256	59	110	126	14	32	48
PAFAH1B1	12588	13615	7249	8488	6692	7455	20012	25995	5668	12381	13094	7400	3906	11494	11790	6006	11473	13373	6281	9104	9047	12051	7429	9031	5081	8215	15238	8961	11512	6135	7019	2540	2985	9731	4002	6634	6558	11940	7628	7849	17810	2144	11448	6746	8105	13080	7639	11138	6749
NOS2	27	126	13	81	26	12	38	68	21	44	340	104	11	50	65	28	34	25	51	201	97	74	53	56	25	34	102	65	84	82	147	13	51	52	75	98	124	38	30	64	65	16	138	35	178	37	39	62	262
DNAH9	87	429	49	76	145	54	268	147	74	52	0	9	1	3	16	8	4	99	14	28	49	46	3	13	2	4	7	3	6	7	0	76	0	4	1	1	14	30	7	2	16	3	12	810	10	7	6	3	17
KIAA0100	12344	16588	11086	10222	8629	7199	18214	27857	5926	15802	13447	11606	6630	14879	14544	13659	13837	10696	9120	8320	8804	11192	6108	7843	5204	6505	39844	17295	19895	12925	9691	3394	5415	12146	4836	8825	6392	15152	27865	124925	16293	5648	19663	5488	9766	16132	13994	13117	10775
SLC13A2	1939	28	2043	1487	38	257	729	1180	2514	651	9	2	0	28	5	1088	6	246	25	46	11	410	37	2766	256	56	23	1	6	15	0	0	0	11	0	11715	298	177	125	45	7	96	3	4	0	0	14	133	5
AC005747.1	12695	4702	955	3558	4890	2262	15940	6395	3800	3892	1955	763	501	1175	4467	1037	949	3619	2279	3046	4242	9265	1079	1539	802	1189	2028	1226	7382	2851	196	420	2258	2779	756	235	1282	999	746	3052	509	138	5247	471	3274	3985	1017	1263	5003
TRAPPC6A	1073	500	1115	987	365	661	399	1105	2140	1016	1300	1253	1030	344	2167	2682	1740	727	1427	1928	3122	569	366	2177	2732	711	1014	641	1390	1560	640	27	1742	3214	854	1171	1046	3643	1767	455	914	1613	1175	499	716	755	730	371	1006
MATK	348	24	126	236	60	134	69	195	194	194	36	1030	1936	124	625	168	67	60	1257	128	1703	92	456	214	810	237	159	969	408	661	28	25	6024	312	1716	45	136	88	208	82	194	1083	301	855	339	327	247	93	580
CEACAM7	3	1	11	18	6	42	16	25	6	13	4	1	1	3	1	7	0	7	0	1	1	19	1	13	14	0	0	0	0	128	0	0	0	245	0	0	4	0	0	0	0	0	7	1	0	0	0	0	2
CD79B	610	145	320	493	145	422	201	201	326	287	258	220	1231	272	1023	151	103	297	2696	859	1476	400	103	234	102	545	415	342	476	200	29	0	346	1110	145	104	1230	142	326	77	358	189	2781	92	499	270	54	385	397
SCN4A	808	2972	203	256	793	811	1090	577	279	625	3	21	7	31	91	16	11	162	84	103	381	205	61	89	11	1	86	6	58	213	526	0	36	88	17	54	43	17	23	24	36	15	148	22	850	191	15	13	59
ST7L	1137	570	631	896	357	477	1160	1374	630	1106	980	792	503	775	726	557	876	948	693	660	1194	1080	581	621	792	443	1310	962	703	560	261	530	344	809	546	861	634	1062	915	570	665	219	616	606	576	1018	586	848	862
TKTL1	21	20	7	21	7	23	37	12	10	12	53	2	1	4	9	16	0	5	6	29	11	5	1	1	1	1	4	5	3	8	1	0	0	5	3	1	6	4	3	3	4	1	29	6	1	9	2	4	9
PAX6	301	198	219	163	110	146	313	317	178	197	1121	251	293	221	1586	130	167	296	65	136	58	242	659	7717	74	649	1808	581	847	116	7133	124	24	109	115	116	197	37	187	2588	2053	22	784	150	129	2651	135	206	870
RPUSD1	767	378	852	971	398	455	445	930	1158	720	1147	2404	1879	1628	871	1920	2522	825	4444	4921	3918	843	1648	1802	2920	4612	978	5016	1262	2123	1118	93	2685	4181	1673	2137	1611	2240	2387	1579	1312	2962	1341	2241	1886	642	2631	2240	617
RHBDF1	2785	1169	2046	2318	1232	1657	2366	3705	2135	2993	361	1283	1160	1634	2387	2698	5842	3350	2277	6042	6322	1370	2791	3559	2464	6574	1677	1907	1868	1974	677	272	1912	2082	1078	4392	2086	2122	4281	2831	2291	2222	2701	2174	2305	1657	3311	4069	597
LUC7L	3162	1510	1519	2091	782	1153	2239	4160	4442	2663	1780	1677	1166	1072	1697	2764	2480	2096	3020	3834	4424	1311	1844	1879	1541	3673	2437	1186	1346	1293	968	1953	2521	1584	2057	5189	1042	1392	3716	1580	2134	2117	1934	1735	1949	1199	1662	1238	828
CACNA2D2	332	142	1082	810	173	329	467	1470	302	1234	1568	58	151	31	154	220	438	786	299	124	2446	175	150	136	64	134	31	89	167	135	203	549	56	115	95	199	54	84	50	37	124	78	152	28	27	230	98	46	741
BAIAP3	768	283	699	615	168	418	207	3234	1138	501	49	14	118	62	55	112	523	744	786	176	355	182	80	60	60	291	55	94	355	107	136	13	90	45	49	130	79	71	164	138	308	53	221	75	28	43	371	60	35
TSR3	1777	1657	1474	1694	1170	758	624	1219	2906	1715	839	2591	2128	1982	1346	3146	4087	982	4541	4904	3375	1180	1832	2409	4855	5457	1979	5352	2339	2165	1197	85	7376	3309	2338	2883	1860	2953	3857	1895	1517	2436	1747	1623	1798	677	2280	1416	728
PIGQ	2478	1445	2334	3014	1290	1230	1449	2539	2987	2171	1721	2613	1771	2133	1467	3272	4543	2354	2903	5965	5685	1094	2762	4010	4077	5045	1973	3493	1334	3985	1378	311	3676	2390	1949	4323	2012	3704	3407	3794	1704	2454	2395	1373	2523	1130	2456	1791	1022
CRAMP1	1877	1344	1501	1323	757	962	1173	3088	1480	2202	1458	1324	906	1162	1343	1245	2647	2099	1787	2332	2817	1009	1769	1639	927	2406	2619	2214	1387	1971	1215	773	493	1158	569	2353	721	2344	1852	1644	1541	592	1819	983	1687	1577	2528	2520	657
TEAD3	3261	1689	2596	3607	1632	1440	2234	3435	2071	2866	2681	1805	2414	3099	3722	3766	6708	2812	1869	5250	5648	5255	6736	2038	4370	3810	3093	2350	1972	1548	4030	774	1428	3305	958	5543	3342	2509	3801	3132	1699	1747	5161	1728	1462	2855	3682	2139	2961
SELE	12005	4313	300	2936	527	2242	3164	3322	1484	280	18	489	144	409	700	111	491	1028	1736	246	4916	1376	203	161	362	57	1112	3625	1225	134	17	0	9	249	56	166	2345	44	334	295	53	97	685	543	27446	2643	475	237	492
DNAJC11	1915	2472	1415	1705	1103	889	1688	3454	661	2013	3269	3164	2496	1714	2995	1759	2203	1517	3602	3547	3631	3335	709	2619	1129	3682	4752	3993	2262	4230	2737	1092	417	2641	1388	1495	1406	3362	2748	1386	1526	444	1666	2118	3081	3494	2118	3341	2153
FMO3	420	946	47	236	266	371	968	883	106	212	34	333	38	3051	248	296	1470	78	71	90	136	860	73	101	150	3781	94	45	41757	208	8	99	37	70	9	88	105	45	138	18	74	12	108	60	36	86	75	12512	61
MYLIP	4108	3975	3466	2995	3164	1963	4879	5737	2387	4850	2586	918	1945	1250	2019	759	1643	6561	1838	1636	1350	3116	1641	698	1394	1361	1656	2204	4799	1868	2926	2283	521	2111	623	1685	1379	1709	3519	1441	1920	426	1562	1080	1848	2724	3132	606	3645
NOX1	58	25	51	37	18	29	63	80	74	44	116	57	51	63	50	58	60	59	71	65	37	40	37	19	82	78	105	79	43	19	254	0	21	92	34	207	20	19	41	27	39	111	55	109	42	38	40	88	30
E2F2	142	22	101	94	44	38	143	312	25	72	3940	2681	1005	906	8806	657	958	113	1237	1688	2343	452	767	2113	1805	1255	1361	3276	2079	1023	969	233	369	3142	588	611	1402	730	3252	2168	1928	676	1662	2261	1601	4665	2565	1151	957
PSMB1	7457	9822	4355	5636	4403	5012	9035	11082	7630	7075	10068	14648	19233	7651	7878	7832	13655	8029	17210	14803	12842	8709	4796	8386	21842	7675	9002	14174	8372	13652	6352	1799	14279	17507	7118	8765	11463	14777	47292	10589	6773	10064	6055	22920	6542	15787	7358	11859	4839
SYN1	36	15	18	44	25	30	75	162	50	28	1721	44	326	89	84	30	516	53	46	47	114	137	129	73	72	44	73	60	32	60	215	51	161	491	212	472	91	75	48	55	53	54	80	78	144	151	33	262	176
JARID2	2196	1111	1617	1818	866	1006	2024	4083	1480	2148	4399	2674	2225	3046	2223	9353	3129	1738	2085	8523	7483	4706	1644	2811	1021	2055	13983	3314	6648	2233	8068	1414	556	4200	1421	7466	1417	4117	5089	4503	1018	891	6451	3983	4864	3752	3128	1292	3699
CDKL5	1936	1587	1540	1599	827	817	2802	3668	418	2169	1049	1291	182	1079	1663	1541	1922	1599	718	607	2362	4624	2124	2494	469	1215	1383	2967	1926	761	9371	1920	223	596	1335	1177	1164	756	2161	759	1970	262	1181	698	1692	934	2402	4062	1313
CAMK1G	13	2	11	15	4	5	11	7	9	16	125	59	11	56	25	10	6	29	77	23	40	38	27	31	3	35	46	34	35	43	14	33	17	19	644	20	69	65	29	15	26	2	20	21	132	43	27	30	266
CDK11A	459	208	241	344	236	214	244	390	453	381	379	248	285	199	396	184	200	364	492	512	618	277	149	329	277	537	479	234	272	306	138	194	242	391	391	311	225	392	729	283	153	347	395	248	181	248	154	158	196
NADK	4090	5452	2336	3274	3083	2484	4136	4762	2886	3628	3487	4037	2711	2430	4056	5024	2734	3117	7311	4443	6908	3601	1227	4819	2776	5273	4211	3504	3873	5673	2189	647	2487	6095	3744	1884	2634	5438	6723	3890	2617	1338	3469	2782	5132	6022	2066	2434	2778
TFAP2B	1438	99	6855	2183	178	5432	1852	8812	2018	4927	58113	11293	0	87	917	388	49	3048	52	385	330	1567	100	18	270	17	13	19	55	26084	4928	4	9	126	32	317	62	412	0	3378	1	200	32	3	18	446	74	12	205
TFAP2D	0	0	0	0	0	0	0	0	0	0	4	1	1	0	12	0	0	0	1	0	1	0	0	0	0	0	0	0	0	0	0	0	0	1	0	0	0	48	0	0	0	102	0	0	0	1	0	0	0
DLEC1	166	90	110	113	91	129	222	140	99	293	13	46	9	23	78	22	33	50	75	59	154	58	87	45	26	57	100	61	120	44	13	48	16	80	13	102	15	150	162	20	117	59	153	31	73	49	98	39	88
CYTH3	4066	5471	1727	3453	2968	2153	4397	5334	2173	4593	1441	1715	2072	2235	2730	2994	4205	3355	5024	3288	4057	5482	2465	3463	1751	2240	1565	3291	9920	1460	2767	887	2040	3412	4334	2081	2875	3735	2785	3714	1879	398	4849	1343	1098	3158	2968	4457	2125
ADAM22	749	1420	451	640	660	414	1979	2092	264	1011	2536	1881	26	182	545	74	675	614	136	258	241	2675	148	151	63	139	1252	74	647	390	801	1583	6	155	205	239	172	200	344	42	593	138	511	928	458	162	435	487	2409
SYPL1	11131	9939	7613	7600	4634	6140	14222	16971	5858	11431	6019	7396	5498	18283	6912	16044	6913	14775	10488	6616	6614	12818	7705	5861	4663	7277	13958	11155	12949	7568	6237	162	1716	6026	2056	11117	10568	6634	6008	10507	3955	2528	9558	11876	4788	20934	8263	21707	5857
CYB561	6388	1626	5795	6350	1505	3740	4468	11401	4842	6553	5207	6405	6263	10079	5627	14683	7270	6533	11788	6917	9704	11394	2538	5394	3694	9818	17129	22028	19060	11834	10403	74	1757	8285	710	30928	14911	6117	9919	27359	10715	8492	5403	12916	13271	3840	9306	8565	4280
SPAG9	8907	11099	3637	5333	5478	4526	14010	17223	2632	7658	8127	4627	2225	5274	7775	7551	5868	6967	9944	5725	6077	15419	2768	4615	1842	3588	15695	12334	13864	3736	5995	3006	1240	3707	2995	6219	2811	3336	12500	5981	7580	759	9617	3421	10334	8794	6210	13796	5097
CELSR3	232	60	125	209	68	116	111	356	150	195	5349	2219	219	164	382	2389	509	144	743	611	3491	474	396	587	227	334	193	861	1697	762	342	996	45	3298	32	610	74	549	1040	796	1128	267	1205	756	828	3683	4295	362	340
AASS	1118	1683	621	823	680	474	1775	1898	108	1372	119	67	11	247	327	239	311	859	105	387	296	796	147	179	25	67	1051	198	282	132	719	709	62	42	328	52	188	535	144	172	408	151	304	151	188	342	275	166	439
PLEKHG6	1432	4974	718	920	1165	727	1824	1156	851	1166	3169	9747	841	1172	1546	381	5218	730	1663	929	2501	280	1686	171	3341	2546	1276	1736	1238	49	639	26	140	1676	15	1843	1637	6482	1410	1150	1774	342	1386	1846	1526	695	1590	1366	346
SS18L2	906	510	733	668	256	576	847	1186	1087	1122	936	675	1292	882	806	1052	904	1236	1195	861	1717	1063	315	616	1036	1305	1535	957	840	508	650	85	996	1661	754	1178	553	920	2227	519	629	1584	671	2654	756	1817	1497	1089	471
MPND	853	595	809	868	484	437	424	730	1265	838	1100	1496	1305	931	734	2111	504	691	2080	1068	1688	423	323	785	2145	893	1062	664	740	1039	478	84	2280	1533	1029	2127	700	2238	1218	1101	409	699	600	3017	766	529	1131	287	470
MGST1	11241	74885	7438	4848	20663	12824	41696	16548	12973	10378	20283	30530	10194	7119	11843	5706	12060	11803	7089	9726	10638	11368	9353	5231	23249	9099	11455	15459	16197	24267	15965	26	310	8725	51	8637	5524	19576	13685	16364	7613	5445	5301	10962	13192	15545	8189	9692	6178
CRY1	2747	1245	1240	2090	799	1864	3869	3081	922	1716	3349	1676	669	1322	3387	1183	1157	3450	1999	1432	1764	2391	1379	1295	666	1994	3835	2105	1655	1853	3732	683	239	1005	857	1526	1530	1395	2088	2862	4327	282	2699	1574	1700	3725	2256	2912	1814
PGLYRP1	3	1	2	1	2	0	6	3	2	2	44	1	0	0	4	0	0	5	1	1	1	46	3	3	0	0	219	0	7	6	4	10	0	8	1	2	0	4	1	1	0	2	1	0	3	3	3	3	2
NFIX	14836	27146	12122	11723	11793	5964	19209	17391	5839	15248	11104	9127	14938	12753	23953	32469	39435	12977	29390	14447	28924	24079	9255	24446	1405	18176	37860	15108	65170	2326	5538	3051	2335	26822	2414	35534	12889	17775	22303	11982	37407	9508	14082	21144	8504	17360	37775	23008	10746
ST3GAL1	4251	6594	2223	3309	3146	2443	5067	12267	1664	4459	23222	1380	1475	3749	4095	4265	10820	2531	4751	2589	11680	10203	1826	7909	1757	3846	2943	10761	7976	2656	7412	2025	3978	5153	4926	1127	11870	2719	1843	4092	9732	4094	9033	4435	17953	5028	8148	8570	4298
MMP25	152	31	152	168	206	116	103	1189	162	168	21	163	95	164	345	236	386	311	267	403	1177	147	1961	124	246	178	422	166	219	139	278	123	149	1974	44	596	69	53	427	54	257	57	419	177	212	165	108	78	159
IL32	2042	1251	746	1896	694	1258	1101	1484	1009	2021	455	6498	8063	5993	6576	5135	1683	984	13007	2136	6600	4097	1343	3556	10121	3300	2190	8977	4541	2787	214	11	4598	14037	1634	781	5517	772	8453	1864	2926	1201	2823	15567	19324	7596	8246	13161	474
PKD1	8038	7246	3586	4800	6439	2580	3796	5979	4243	5660	3029	3694	1972	2353	3344	2809	4490	3870	8893	5182	11211	2469	5643	6870	1968	5376	2870	9320	2925	2327	2155	1048	5056	2794	3016	3529	1657	3570	3943	2985	4708	2145	3910	1311	1749	2238	3656	7601	3410
MAPK8IP2	247	87	502	343	87	270	112	736	538	314	3705	1079	1405	1673	473	320	198	756	12037	302	1871	2343	181	2535	1103	3764	165	5479	2197	541	690	46	221	10743	308	1133	80	190	448	17	758	29	398	38	2188	205	325	540	551
MED24	5694	2836	4018	6379	2172	2682	4379	8707	4221	4668	4862	4180	3475	6113	4887	6090	4982	5100	5332	7135	9620	3535	2828	4197	5474	4982	11070	8555	7570	2569	3902	907	3067	7323	4248	9382	4448	8167	4370	5409	4678	2194	7049	4926	3363	4810	3614	6214	3159
RHOBTB2	2130	977	1491	1540	1105	797	1083	2089	1394	1662	892	1598	572	503	945	545	1662	1391	1097	766	1142	1004	601	1099	880	1158	1248	410	1093	894	1538	172	1845	616	2037	1138	1320	444	650	796	1186	324	1497	155	426	481	1971	420	787
HEATR5B	3931	4101	2932	3268	1874	1498	5834	8831	1315	4605	3395	1850	1203	1358	4161	3116	3219	3905	2909	2190	2877	5893	1261	1426	895	1914	15215	3773	3347	2486	6394	1260	223	2686	832	3053	1422	2573	3605	3509	4501	1134	3560	1652	2518	6102	3439	4569	1591
SEC62	15874	17772	6903	8219	8445	8388	21484	31361	8543	13392	7057	6778	7904	7354	10524	14110	12485	15495	5935	4590	25306	20424	4075	5998	4297	4347	22646	10883	13198	8437	10502	2169	2898	8417	2586	11366	7272	5354	5365	9254	8018	6351	13700	9046	10759	12298	5368	8369	5396
RPS20	53903	74535	34702	41231	26593	28408	59179	62437	102738	46293	110874	69840	107886	61895	46044	65437	33730	59201	70392	75605	101001	58334	10933	39245	96239	29316	57688	137164	41274	54227	58399	10063	125074	113204	84135	47020	26047	141756	78625	49786	43115	67031	36503	89551	45172	72029	30004	58298	41134
CSDE1	55245	84186	37435	37019	41603	32499	89660	86896	27080	60987	40159	82085	55314	26612	46546	64466	43559	51765	33119	32290	60908	74889	25789	36124	38350	46068	99613	100802	44657	45594	14484	17244	16012	50350	25361	51774	41503	64168	85002	59057	46274	15531	39739	31097	63746	106823	37983	77652	68735
UBE3C	6764	8360	4380	4801	4365	3469	9383	13392	1788	5914	6824	11324	12350	13645	8372	7027	7385	6821	10748	5355	8229	7911	5451	7846	4658	6942	12181	18582	20792	10376	5337	1417	1863	6159	2369	7328	8511	7066	7463	14550	8461	2268	7247	9635	8262	24076	11501	17148	6115
REV3L	4583	6113	1877	2424	2875	1954	8446	8909	914	4686	3802	2425	817	3692	5720	2277	2051	3113	2279	1477	3015	5329	930	1834	539	1159	9171	1874	4228	1832	2164	2410	89	1297	476	1848	1269	1300	1976	2934	4819	320	5313	955	2489	5237	2990	3677	1943
TENM1	354	472	95	144	235	42	818	518	84	178	43	6	3	14	55	57	39	182	14	14	46	1656	31	18	2	12	23	41	19	9	4341	4222	17	22	189	10	237	497	51	20	13	3	116	2	12	280	81	11	75
PAX7	0	0	2	10	0	0	1	3	1	0	0	0	0	1	5	17	0	1	0	0	7	1	0	21	19	0	1	0	1	0	0	1	0	0	0	0	0	1	0	0	130	0	302	0	0	3	0	2	19
MASP2	144	99	129	79	77	93	346	441	22	289	203	48	53	20	93	15	24	234	70	33	73	105	27	46	3	76	141	75	45	25	10	306	1	33	7	46	12	12	17	36	56	13	163	31	34	103	24	17	59
IYD	21	1	37	31	1	42	17	69	23	50	1	3	14	6	3	58	15	7	3	8	9	56	3	11	40	0	41	22	3	433	0	2	0	3	0	0	29	135	7	53	64	5	4	3	4	5	7	7	0
FAM76A	1586	1449	713	889	690	905	1726	2444	650	1384	1294	1068	513	775	1517	631	838	1547	1113	1055	1666	1290	690	837	436	653	1517	1406	1323	855	670	291	344	537	567	4163	943	438	1174	663	1014	443	1135	2189	967	1573	1405	1132	726
TRAF3IP3	348	71	345	344	119	228	221	623	260	706	53	491	269	486	1451	218	185	357	3056	3031	1492	859	226	430	278	539	904	269	5137	789	78	124	272	1060	212	105	412	136	343	113	364	113	4287	553	493	1377	1117	267	1114
POMT2	1788	1340	1542	1547	676	759	1691	3202	1457	1686	2682	1234	601	1361	1303	913	2080	2207	1956	1233	2082	957	1213	1307	950	1275	1654	1436	2589	2003	1135	604	1307	1259	862	1437	1425	4199	4663	3001	1304	617	1225	1659	1279	1778	964	1745	1373
VTA1	3343	2749	2139	2666	1372	1831	4438	6274	1827	3120	6688	5991	6253	3742	5081	4938	6131	3914	5513	4094	2812	5879	1785	2863	3770	2423	14081	5602	2319	2628	2538	463	770	3221	1444	6307	2028	7179	6614	3602	9788	1822	3718	412	3211	8835	3632	3987	2001
MLXIPL	484	8785	155	225	1826	689	1974	591	1124	1232	82	15	50	17	174	104	44	122	406	86	714	17	63	13	154	6	6	9	80	87	46	16	34	562	6	27	20	32	58	18	71	91	118	23	22	104	21	8	318
BAZ1B	8852	9452	4989	6544	4558	3868	9309	15504	2779	8613	16821	12425	8901	16526	14283	8330	11141	7737	13826	7830	11205	14750	3649	9759	6247	10793	37510	12803	21204	9340	12144	4535	3010	8065	4898	16653	8268	10180	23537	17138	11211	4213	18067	15358	14893	22960	17022	19772	9625
RANBP9	4151	5360	2465	2540	2120	2264	5223	9162	2044	3484	6847	3739	3294	5587	5340	5696	5122	3797	3484	3835	6441	8285	3051	3903	2386	4399	18126	4959	5786	4919	8034	2152	676	3860	1488	8333	2526	2765	11143	5254	3650	923	4225	6036	4135	8456	7924	2215	3888
ETV7	123	32	158	372	41	166	128	209	73	220	274	386	530	369	1189	219	332	103	1279	479	1076	186	258	1156	1105	1291	201	572	810	240	110	1	195	2596	103	267	533	104	470	161	418	315	316	1575	1480	692	746	176	45
SPRTN	999	668	611	649	311	581	1357	2550	336	948	636	1004	1084	1415	2301	2160	1348	1089	1775	1612	989	1572	893	578	610	1190	2022	2365	2770	530	1733	223	209	1380	312	2080	398	986	1844	2173	2234	655	1657	1839	1113	2955	1959	2042	698
EEF1AKNMT	2660	2278	2363	2340	1358	1377	1906	3866	2446	2647	2836	4973	2010	2402	5581	4398	3199	2617	7160	9357	5993	3158	1908	2135	3447	4975	5553	5914	8000	4754	12351	673	1955	8431	2377	5351	5648	5400	3175	5889	3957	1455	7787	5166	2651	5048	9414	4543	2294
DYRK4	920	629	839	863	403	624	1249	1652	1201	1045	4648	2091	1422	945	548	1298	2090	1206	2139	1282	1584	906	242	800	1057	1689	2469	1117	704	1350	1115	386	1360	4779	586	714	535	3908	1847	661	1852	2833	1066	5573	2534	1305	1222	1456	732
ZNF207	9674	7112	5721	7577	3603	5413	13761	19490	4447	9180	14561	7703	8669	7100	12302	13760	10273	10018	8779	8555	10685	9943	5631	8761	5536	8667	17704	14591	11108	7783	9718	3184	3344	12793	4220	17670	6726	9281	10515	12637	12332	4178	12039	13277	8132	15384	9139	11881	8314
UQCRC1	5761	8753	5907	6210	5039	4258	4858	6298	7814	6243	7494	28345	9711	12207	5996	16030	13723	5977	15470	11332	14979	7495	5266	11282	13251	11984	4097	12634	7703	10713	4701	929	21606	19308	10810	7624	8453	9643	13367	10165	7554	6618	5737	12435	5697	10689	12203	9444	7115
STARD3NL	2419	1734	1098	1486	882	1328	2976	3126	1253	1787	1296	2007	751	1331	1494	1187	2333	2251	1693	1743	1793	2753	737	779	2111	1747	2406	2098	1190	1801	1536	502	1570	2098	2811	2046	1846	1824	2646	1803	1300	589	1715	1656	1962	3943	1286	1773	1074
CD9	21646	4297	20061	11626	6241	13841	16093	22184	7228	17561	45297	122047	16457	23114	11720	8424	64394	23948	68988	12501	22918	15841	13714	37769	28595	21321	26557	15442	22078	31488	25544	264	2614	14262	2721	28292	36632	45231	17373	15955	33370	3144	19926	14506	35430	17770	25955	16516	10707
HHATL	14	8	2	22	25	108	71	15	35	46	0	3	0	2	15	2	0	31	5	3	1	0	1	19	3	0	2	0	7	3	0	0	4	5	0	5	1	32	2	0	0	0	0	2	0	0	2	0	0
NCAPD2	3264	2927	3490	3537	2003	1539	3430	5794	2086	4616	77649	45849	15358	17412	10929	4819	29566	4476	18922	6440	11085	10414	6294	11613	11939	8405	40419	17055	11520	11073	10173	3017	2304	18459	4270	11475	7756	31706	26880	14656	15630	5564	13423	22424	14585	11380	14817	16343	10239
IFFO1	1060	960	353	760	849	554	1003	770	695	844	153	314	152	494	963	559	235	590	1158	589	1357	824	578	1114	472	1175	384	322	787	628	90	459	1821	1488	1480	173	483	244	364	394	373	80	895	302	538	555	240	253	268
GIPR	152	86	119	72	40	53	59	443	221	158	3	11	11	25	116	19	6	124	65	33	113	43	19	21	24	57	21	26	52	22	35	44	181	55	191	7	10	12	17	29	79	28	69	15	9	27	10	4	28
PHF7	396	456	387	317	248	264	552	689	325	626	115	187	118	208	189	252	201	447	653	301	385	223	89	307	62	89	86	517	1281	113	74	96	107	326	125	108	149	150	326	101	250	24	300	203	131	437	245	182	140
SEMA3G	8614	19442	2684	5817	7429	8254	7941	5895	4750	6118	202	574	116	562	1100	404	443	1592	1178	659	3589	1429	650	501	136	149	704	2308	591	849	204	60	837	500	721	999	290	324	500	2012	239	161	1106	245	472	1449	210	263	1412
NISCH	10334	5381	7849	9984	3880	4714	8884	11043	7422	9888	4463	3856	2637	3179	3767	3929	6065	11586	5895	4768	10383	5686	3268	5464	3377	5935	2696	4496	4905	1858	3307	3380	8376	6450	3983	3394	2409	3169	3498	4127	3531	2028	4869	2871	2913	7770	5684	3663	5530
STAB1	8208	1989	897	8539	6404	3967	9082	6359	4968	4054	612	1538	965	2941	2987	2446	2165	4705	7247	3391	8454	5614	3017	3059	4198	5370	2904	2815	3090	3578	716	568	43515	17292	6817	1366	3843	1439	1796	2481	1576	748	7111	1782	6362	9574	1548	2471	3840
FUZ	1176	825	1037	1237	676	476	601	1449	1773	953	176	460	820	814	733	765	1196	1134	995	2446	1399	382	539	1554	1197	462	1528	456	458	200	43	118	708	1090	673	1035	537	2529	2183	600	990	716	937	588	547	442	285	649	1039
SLC6A13	4	16	0	3	5	3	15	5	5	3	6	0	0	0	3	1	4	3	5	0	2	2	2	16	1	16	1	0	1	7	0	20	4	12	6	1	1	17	1	2	0	13	4	3	7	2	1	2	4
IDS	13373	7440	6278	6331	5691	5546	17252	19381	3667	10607	9468	4138	6811	4690	8036	4152	5899	11455	15788	4060	5142	12222	3650	3860	2389	9913	7314	3957	8142	3536	4576	1882	1839	3899	2708	4997	4689	2942	6202	2604	5586	1533	16979	2958	4969	8671	4398	4329	2399
PRSS3	31	1	20	11	8	3	18	4	26	12	97	49	16	42	20	7	1	34	926	131	9	7	10	13	12	23	146	1268	57	0	70	18	26	15	2	196	7	318	20	64	9	2	63	249	107	4	166	95	23
ZNF200	610	517	507	491	318	434	944	1698	509	809	733	823	668	612	556	967	778	676	687	712	955	843	474	573	746	966	1017	974	714	715	1179	210	229	864	318	1207	353	677	1174	859	1236	384	1186	784	843	1333	888	1081	893
CD4	4119	1582	2183	3994	2067	2565	6019	3191	2317	4041	572	4998	2718	4146	9256	3311	1858	3045	9550	3025	8417	8911	1545	5477	2100	6023	4934	4674	8741	7157	821	305	12161	19462	3963	815	3658	1435	3112	2498	3449	441	12989	4783	14135	15448	1664	4532	1969
LRRC23	647	298	555	485	161	246	454	985	764	597	823	2901	494	170	360	344	1310	451	598	252	518	184	449	222	969	368	1076	245	575	486	144	207	511	582	417	315	152	523	984	167	382	333	511	447	439	149	266	307	312
BTK	556	143	266	386	294	269	961	665	285	510	70	694	285	341	1331	289	196	456	1069	509	880	1149	200	592	266	675	784	583	1124	1115	92	46	724	1893	266	68	715	222	392	300	399	52	2118	522	1647	2221	224	703	255
HFE	1565	997	1107	1150	560	977	2172	1839	649	1639	50	109	405	207	804	495	2770	2139	695	559	693	1199	1060	629	1152	735	2248	557	334	842	555	36	297	688	184	980	451	949	1125	1561	1149	303	1191	1058	415	1502	896	449	547
SCMH1	3888	4574	3035	3305	2660	1938	4009	5562	2886	4039	3275	1486	4524	7590	2891	3741	2271	4252	3715	3157	4709	2871	1640	3298	3218	2531	2382	4930	5346	1465	2413	1475	1298	2788	1369	15694	3939	1571	4608	6123	2826	2733	4231	6378	5005	4625	2718	3570	4272
FYN	4304	7508	1151	2219	3481	2321	5661	3872	2721	2885	6427	3601	808	2195	3572	2469	3782	2764	1437	2419	5220	3240	2359	2148	773	2073	2948	1386	3703	2256	3794	1147	3166	1687	4120	1274	2007	3893	1403	2167	3251	451	6763	3222	1414	3048	697	962	7669
HIVEP2	4411	4899	1305	2635	2736	2188	5871	6952	1095	3143	3866	2575	2087	3909	4582	2383	5937	1920	3774	2044	4146	7031	1058	2799	1238	1596	7215	4001	2551	2818	1472	1509	716	1348	1103	2627	2126	1529	2804	4797	5330	833	4858	1510	3084	5563	4529	3469	1349
FMO1	935	901	205	812	269	506	1194	2079	1153	738	168	616	41	392	795	816	352	791	688	659	872	1310	236	402	155	603	962	158	303	5851	73	2	10300	68	68	135	2753	82	575	721	198	161	366	325	90	870	4501	248	173
ELOA	4265	6658	2817	3219	2587	2208	4611	7430	2960	4095	5044	4662	4140	4003	4517	3767	5136	3703	6537	4339	4339	5513	1097	4787	2254	2827	6141	12082	4950	4600	3995	2160	2259	5329	3389	2936	3898	3708	8417	7452	4673	2468	3513	4652	5877	6882	5946	5680	4105
LYPLA2	2729	1377	2599	2708	1009	1902	1827	3833	3358	2246	3260	4697	3360	4728	5075	3361	6916	2908	4275	10422	9857	4230	1277	4613	4835	4415	3392	6893	3543	3743	3993	598	7685	7601	4488	3274	6755	3765	5752	9309	3038	5627	2813	4638	3878	6268	5094	3783	3540
CLCN6	1878	2534	1283	1585	1258	1076	2836	3355	908	2349	1748	758	506	1023	2138	406	982	1792	1138	993	1387	1935	422	1370	253	887	2542	767	1179	1011	942	1321	551	847	821	333	481	522	776	775	1012	314	1273	649	944	1230	540	500	759
AC080038.1	20040	14169	3198	8022	13036	3618	9830	5876	12498	6587	3044	6588	4195	6617	11284	8883	29063	4414	5814	7990	23264	14087	10955	18416	5331	18151	4860	7751	17984	6674	11901	2201	109592	6074	22120	2830	9749	2812	7201	7586	14069	2095	9141	782	3834	5237	6623	3092	10980
NME1-NME2	26	8	26	24	28	4	12	14	29	19	153	71	29	63	66	42	24	16	50	123	132	23	13	48	45	83	24	79	68	25	34	6	109	44	90	79	50	15	46	93	34	18	22	34	58	80	45	24	28
SLC6A7	30	2	7	3	2	3	3	2	13	10	32	10	2	9	14	4	3	7	30	8	24	5	23	15	5	12	6	9	7	25	11	2	86	3	35	74	3	1	6	10	10	3	9	0	9	9	4	13	61
TSPAN9	5869	4349	4767	5295	3338	4160	4198	6277	3422	7934	16358	9365	3322	6142	3546	2638	8724	4328	3239	1899	8780	6669	5431	5439	7840	5626	3257	2766	2371	7255	3732	808	8368	3689	5280	2705	3886	5659	3397	4742	4104	2534	2286	2276	4748	1586	2077	1028	4029
BTBD7	3890	3411	3154	2549	1974	2118	6394	7097	1265	5574	2339	2421	1502	1377	3125	2465	3752	4426	979	1264	2526	3623	1179	3356	648	1276	5061	3127	3821	3471	2358	1312	527	1573	902	1578	1994	1617	3458	4332	6115	597	3605	1872	2505	7036	2203	2804	1788
AC005954.1	755	391	623	734	341	389	347	726	851	728	1986	998	663	760	779	1491	513	607	1559	1015	2427	739	497	1015	1812	1083	968	544	536	651	442	109	1518	3818	938	839	679	657	1044	1009	616	407	819	591	1587	1085	1034	434	741
MKS1	1116	659	1034	1115	371	585	903	2126	1002	1212	1176	889	763	623	847	1486	960	1243	1318	1656	1088	711	659	412	638	645	1485	1283	1155	606	791	562	658	642	724	2096	367	666	2201	1158	2084	452	923	1023	1197	587	473	904	1208
ABHD5	1884	5792	1322	1384	2015	811	3319	2516	637	1634	650	1003	558	935	1448	2051	1262	1213	1393	1426	2329	2817	445	1529	646	1302	2190	2524	1824	1331	1456	240	309	1582	294	1833	933	865	2584	1161	987	992	1917	2414	1407	2611	2037	1637	510
ANOS1	1813	2220	1063	1315	1209	747	3951	3850	500	2035	608	510	68	133	2207	276	10695	1819	226	260	372	2011	1101	1008	208	383	556	824	721	972	282	2946	186	686	252	69	385	1923	602	251	1309	28	595	129	933	3615	1087	554	1095
AKAP8L	3000	1648	1955	2441	1016	1010	1490	4150	2562	3113	5411	3109	2781	2538	4517	3555	3375	1676	3869	3400	4904	2381	1765	2874	3279	4160	4029	1991	4136	1282	3028	885	2908	5743	2229	3616	1987	3265	2548	3150	2431	3106	1675	3484	1733	2256	2627	2061	2626
MBTD1	2679	2481	1832	1841	902	939	3205	7255	1172	3253	5370	1845	914	986	3113	2436	2754	2953	1907	1757	1706	3555	1021	1269	602	897	14917	2836	1998	748	2569	1545	194	1558	707	5863	507	1463	3022	2572	2441	553	2698	1471	2273	2540	2090	4089	3431
UTP18	2329	1048	1411	1850	596	1344	2163	4414	1728	1817	5278	2942	2035	4140	2881	2862	1981	2952	5141	3183	2933	3503	981	1414	1617	2259	6166	5921	4224	1626	2937	588	1264	3658	1541	3471	1511	1509	6979	3215	2136	558	2547	3888	4661	3401	2819	5149	2633
RNF216	4689	3969	3342	4457	2691	2127	4001	6258	2359	4355	3374	3017	4897	2805	3417	4325	17732	4406	6447	3545	6025	5757	2681	3447	3373	5759	4033	3011	3272	3653	6004	2959	3357	6651	2915	4693	4811	5345	5790	7885	4657	2201	4524	3761	3268	7960	6511	4038	3134
TTC19	4162	2815	3833	3545	1282	2876	4970	9940	3022	5430	6325	4688	1929	2770	3927	3636	4877	5959	2670	3706	3812	4517	2110	2554	2164	2994	6521	2359	1514	2854	4473	4776	1016	2998	1176	3529	1682	7161	3457	2855	2397	990	3182	4408	3083	4239	2816	3847	5485
PTBP1	14141	7691	9647	13199	5339	7837	11487	19123	7121	12750	20056	23323	20166	19063	20327	25573	16688	16193	23898	21336	28438	13937	12871	22919	15876	23091	15778	31256	17870	14428	16120	3413	11833	37628	14182	32003	16936	13449	25738	30535	19979	11759	17878	29697	24462	28393	23576	22390	9938
DPF1	29	6	19	25	16	12	17	40	52	36	555	32	120	96	33	25	41	31	29	205	140	19	37	17	47	19	74	11	40	38	70	51	55	38	93	86	34	265	119	16	234	57	52	59	27	7	31	18	289
SYT7	2873	678	3782	4953	479	1295	1960	9841	2806	6275	7549	5449	3649	13236	3193	13630	12587	3371	9697	5296	11084	5148	1965	5196	8378	2251	4850	9461	10194	2695	1937	146	1015	7385	245	15537	4346	5457	4905	3258	2025	1220	7120	2413	4591	1465	12667	30028	1682
LARS2	1272	1430	1291	1706	745	843	1581	2196	715	1663	1244	1688	1232	1261	1282	1755	1357	1483	2257	1374	3389	2247	912	1694	732	1759	3742	3953	1926	1423	1097	1061	758	1832	780	1177	1065	1034	5124	1705	1024	279	1265	1454	1499	2436	2573	2637	1360
PIK3C2A	7229	7001	3674	5116	3554	3334	13241	17252	1000	7048	6611	4916	1691	2697	4057	3069	10499	5177	3173	1761	2756	14265	2094	3485	957	1591	18066	4813	3575	3150	3836	2092	252	2330	741	4227	3174	3447	6143	6836	3537	643	6022	4453	2824	12004	6655	7194	7099
PLAUR	3089	701	364	432	401	828	1173	1234	929	470	1591	4340	3328	9103	3752	3412	2646	947	6252	4435	9699	4546	2422	5424	7297	8050	2972	3737	3078	1580	7652	234	6758	5058	2759	1132	3971	911	5056	3533	2929	1735	1824	2542	8366	6000	3812	6213	1750
ANLN	232	88	138	296	272	83	260	1274	37	241	9434	13908	4620	4290	3019	5774	8277	219	5834	9268	2898	5458	4597	1922	3455	6563	5966	18060	15018	4679	6326	1655	438	6494	1046	7160	6125	3368	10776	9287	9499	1186	14125	6752	2794	28120	14002	12768	2670
WIZ	3553	3706	2723	3671	2387	2140	3081	4329	2053	3244	7651	5344	5100	6163	7161	9520	5671	3012	6699	4973	10168	7629	4117	5697	4930	8521	5913	3160	17163	3303	6592	926	3202	9855	4127	10755	4026	10632	5418	5710	7085	3566	3763	8801	6151	5427	6133	7484	6789
RABGAP1	7120	5697	4829	5375	3772	3111	7826	10795	2993	7334	6687	4341	4291	4534	6728	5407	4279	7018	2731	4162	4952	6978	6364	4844	1604	5410	13114	6134	5454	4527	5901	1622	609	3664	1833	4441	3155	5174	6741	4206	3177	1389	4928	3542	2870	13914	3802	11751	2442
DCN	251622	137872	12775	51417	130237	104050	397536	213275	104917	122054	3238	13220	1370	16042	51938	40196	11804	113226	13390	12323	39383	113720	17120	27284	11500	30107	21229	22933	26228	28691	672	17654	48486	2519	37368	2942	37939	6052	13537	15063	5085	1322	26353	3837	17962	57546	18873	9086	20599
QPCTL	578	297	667	675	269	510	555	1060	695	574	446	679	1385	2199	700	817	1804	883	1331	1553	1129	2337	350	1201	1491	1375	768	1100	930	942	1240	118	1638	2074	1032	1037	583	1776	990	826	1069	1391	766	1653	922	728	1275	774	567
PPP5C	3623	1695	2079	3084	1530	1393	2288	3884	2467	2737	8787	4466	3704	7142	2424	3795	5300	2329	4074	5148	4993	3285	1719	6581	4682	3682	5460	2378	4715	3007	5369	1037	2562	10517	2937	9901	3772	5466	3558	4209	4540	3012	3114	3107	2555	3287	4893	4915	5582
CEP68	5131	5943	3693	3683	3663	2600	6392	7000	2160	5612	2711	1911	2407	896	2684	3082	1567	4505	1750	1182	2350	2112	1241	1685	1431	852	6434	1778	1972	1151	3078	925	1027	1459	1228	2427	1147	3138	2956	804	1515	1164	2520	1763	1883	3286	2067	2145	2597
MAP4K3	3030	2584	2021	2489	1517	1943	5283	8641	828	3300	3051	2054	1610	913	3491	1612	4118	3837	1923	2113	3021	3286	1446	1447	1452	1994	9964	2818	3290	1063	4227	979	194	1682	485	2161	869	1457	2277	2739	3172	957	2408	1366	1923	7322	3204	3179	1112
ZBTB32	59	12	19	30	13	18	4	28	30	58	16	51	33	37	136	31	33	17	53	160	207	54	38	45	13	109	38	7	143	39	26	65	11	199	17	24	35	15	28	19	38	28	108	25	35	50	48	29	42
TYROBP	2657	561	1364	2947	1171	1454	2706	1360	2579	2268	374	3302	2366	2581	3725	3443	1110	1650	9674	2590	4616	2343	1079	3819	4476	4298	3051	2258	5175	4426	661	325	25641	17626	4185	1156	3431	1667	1817	2201	2108	527	2439	3455	4997	5121	688	1930	1528
TMEM159	3166	1901	2621	2453	1848	1899	3825	4442	2628	3402	1716	2974	774	1982	2424	5441	6266	3635	3256	3222	1470	4486	1168	3396	2229	4503	3408	5389	2538	4205	1494	43	857	2168	619	4389	1514	2926	1983	3223	3237	1778	3523	2237	3334	5254	4701	7609	532
GABRA3	1	2	0	0	3	0	6	19	0	3	2	0	1	1102	24	43	37	0	24	111	5	6	16	0	2	9	0	1	101	109	203	12	8	1	0	7	686	1915	1439	491	17	1	9	216	6	0	3	19	115
BRCA1	506	547	439	675	204	261	841	2128	250	792	3780	2169	1303	269	1706	1636	1855	643	1458	1858	1121	1356	308	1133	369	147	169	3561	3934	931	1718	414	310	1163	684	2469	861	674	206	3203	122	427	480	152	584	3609	2176	1969	1406
ERCC1	3458	2262	2998	3258	1510	2270	3008	4435	4961	2924	2590	3161	3476	3520	8839	4176	3671	4011	2540	2269	4627	2428	1547	3855	3935	2348	3013	1550	3370	1602	2994	626	6222	10397	4063	5512	3045	6663	2800	3605	3396	3921	2095	3036	1895	3818	3357	4972	2811
CD22	102	50	532	585	229	117	281	753	132	460	20	159	178	263	713	29	41	115	290	737	794	758	43	265	250	83	295	38	854	375	23	26	70	304	40	44	1400	167	261	35	53	20	5542	68	72	352	64	168	63
SEMA3B	2180	1785	421	1586	2095	630	983	2150	1251	1117	179	2485	411	646	294	119	3366	860	593	299	768	230	1115	805	384	449	12	49	254	67	93	102	681	120	177	107	174	176	291	455	824	128	769	59	57	65	143	201	1214
MBTPS2	1902	2561	1159	1541	1081	884	2921	4568	591	2089	1211	846	546	1661	1735	1803	2802	1995	1510	2252	2161	4816	1186	927	866	1477	1751	3329	1682	1603	2369	612	587	1136	614	883	1594	1099	2702	1883	1774	193	2087	1507	1731	3946	1746	4326	1516
PRICKLE3	620	375	405	444	251	287	419	583	310	522	374	435	900	286	692	533	900	505	1393	982	860	478	640	482	800	1136	210	672	484	614	421	3	394	1204	253	372	537	620	570	379	637	1052	368	953	650	1076	991	902	147
LTF	156215	1365	170490	56775	1117	22306	69808	18922	56653	89914	77	635	68190	7160	11895	135045	8858	22935	29806	4120	4163	1201969	1427	18613	245281	4742	156	38000	3188	20966	83	0	23171	5140	214	905	33493	2102	1308	23227	8368	22067	956	53	693366	70770	63456	39429	995
EXTL3	3946	3409	2629	3159	2664	1921	4479	4681	1808	3516	2785	4671	3703	4585	3090	3093	9799	4228	5245	3263	3919	5152	2100	4885	3764	3564	6009	3743	5609	1987	7093	621	6876	6455	4553	5423	6013	3607	2899	16511	2783	1463	3356	2482	2311	3227	9460	3886	2187
NR1H4	11	1	0	3	0	0	26	2	5	3	16	0	0	1	0	2	0	4	0	0	0	5	9	7	40	10	0	0	0	0	7	0	0	0	0	0	1	9	0	1	0	0	0	0	0	2	0	0	0
ELOVL5	10473	40053	10182	20166	15028	17822	40662	33737	3424	15875	6224	5313	3554	4788	5158	4438	10040	20278	7997	3931	8590	11791	3604	3312	3142	6175	16177	11158	12236	13569	14852	3007	1684	5241	3500	4891	5600	5895	7828	8473	7530	1499	8770	15718	11483	15673	8791	6823	5548
ALOX5	2697	113	1342	1607	318	1038	1959	1079	1104	2542	2800	2444	547	1066	2098	970	313	1753	2968	1580	2214	2072	684	2393	3309	2516	936	1272	1495	1453	734	49	722	2977	265	133	727	7296	1056	784	730	215	2126	1149	4413	2631	618	1262	649
KDM5D	0	0	0	0	0	2	0	0	0	2	2	0	0	1	3	1	1	0	0	1	0	0	0	3	1	1	1	0	1	0	1	0	0	0	0	1	0	1	0	0	0	0	0	3	0	0	0	2	0
CALCOCO1	11321	12252	7294	7320	7784	3999	8878	11901	9667	10976	4146	1766	845	1494	5773	2663	3068	7548	2592	3218	5598	3862	5031	4844	1836	3897	3891	3158	4636	2188	2376	1604	1172	4445	2650	4460	1402	3160	1795	1470	2780	1276	3560	1470	1242	2849	2992	2183	3900
UBR7	3117	2778	3303	2635	1373	2200	4152	5883	2297	3748	9742	2127	1954	3084	3905	3522	5015	4110	1504	2403	2901	4275	1008	4621	1071	2519	6162	2352	4846	4965	2586	480	771	1892	1865	4424	2819	1820	4758	3774	8808	1003	3533	4095	2778	5886	2154	2550	2308
MAP4K5	6170	3046	2802	3627	2222	2066	7715	8215	1902	4898	4019	2162	2204	4807	4753	3887	3285	4798	2543	2600	5909	7013	2036	8730	980	2235	3018	1706	3619	2142	4657	1856	536	1684	1287	4802	3291	3319	5204	5330	9014	923	5946	4910	4052	6485	2834	5317	5158
EHD3	2240	318	1584	2322	808	513	2953	2202	1233	1598	459	629	695	844	919	629	1218	2617	507	687	1146	3012	735	882	446	948	1193	1178	1034	775	2695	679	651	1245	904	574	1503	276	1102	1245	804	609	784	229	861	1132	689	1217	1150
PSMC4	3348	3080	2494	3021	1952	2132	2885	4807	2928	2974	5549	4935	7148	7232	15959	6249	8113	3289	5654	32329	8009	5282	4578	5983	6979	6245	6744	3881	7469	3937	16935	868	6540	19591	3550	7457	5535	6991	6242	7147	9695	8257	4057	7059	5563	6610	6899	7657	4147
MAN2B2	5201	4325	3572	4042	3798	3609	5130	7590	3044	4595	2486	3245	1206	1433	6028	2142	5495	4638	2961	2967	4168	3773	2334	2941	1994	5309	3209	1786	2635	3416	903	522	1580	2430	1185	1681	999	2442	2414	5031	2497	1280	5748	2651	3063	3135	2059	2311	1355
SLC7A14	28	5	27	24	23	11	15	41	49	50	1061	3	1	2	3	1	2	42	1	9	10	1	3	1	1	2	2	1	1	1	125	2	1	0	1	0	1	2	8	2	1	0	18	0	8	2	3	0	8
CLDN11	4360	528	3238	2472	1087	1304	3262	2273	2752	3259	3795	128	205	257	428	23	199	5256	150	565	567	1646	289	145	1720	50	39	65	228	97	114	6	71	241	331	32	520	138	130	108	106	109	686	146	202	105	177	402	222
SLC25A39	4086	4001	4577	4559	2756	3128	3344	5883	6689	4070	8151	7582	28731	10779	5600	17358	11005	4659	13732	13842	12388	4744	5035	7936	14484	9302	12866	19087	12440	8764	8347	570	13531	15036	7125	16421	8286	18289	12833	8473	6948	13282	9433	15191	7178	7940	7920	9436	6392
MVP	11318	4951	5412	10052	5331	4511	4309	6053	8457	6990	1218	7443	3883	4607	7968	5511	13217	4244	14583	4113	17695	6968	4268	13974	10790	19767	2941	6665	6235	8412	1248	268	20514	12391	3403	1339	14233	2310	4642	3801	6046	2626	7932	2735	6422	7173	5618	4066	2522
NUB1	6140	6512	4082	4806	3234	3739	6397	8195	3821	6065	5368	6376	11897	7474	7406	4585	4553	6003	6361	6390	7358	5101	3776	3076	4853	6372	4205	7821	13289	5258	3272	676	3373	8033	2170	4217	4588	5037	4058	4240	7389	2658	4769	9357	18521	10761	5972	4416	3348
PGM3	2817	4184	1438	1788	2021	1462	4484	6315	1390	2358	3954	5433	1412	4415	3939	4484	3902	2638	1830	2419	4100	5910	3343	2127	2736	2953	5726	4133	6296	2767	7245	1220	1135	2660	2076	4154	2828	2868	7838	7900	5879	882	3704	3235	1931	7525	5692	3588	3269
RWDD2A	434	721	375	340	311	348	721	1309	384	597	728	746	240	476	473	677	1258	547	324	398	573	636	629	235	462	476	783	267	660	337	653	85	222	384	243	536	362	659	1596	924	424	145	422	929	269	799	655	452	360
CLK1	9061	7136	5645	6683	3536	4680	10345	19856	7415	13354	6800	1322	1990	1891	6795	2842	4918	6610	3982	3277	4864	5198	3497	2898	1209	2969	9227	2215	3410	2677	2140	1419	909	2639	1759	3188	2215	2177	4729	2128	5146	2395	3294	2758	1627	5629	1529	3470	2594
POLR3B	883	1021	774	882	508	547	1371	1406	521	1026	2070	1265	1451	680	1191	1135	724	1164	1441	491	850	1880	423	749	472	1373	2003	1466	868	2287	1462	586	290	1048	451	1410	982	1055	2110	1394	1773	389	1086	1184	1654	1469	1750	1842	829
ANGEL1	2651	1272	1737	2077	1013	1236	2632	3803	1015	2497	2121	1504	973	1180	1880	878	3530	2237	2973	1517	2730	1709	663	3309	712	1049	2434	1778	1986	1659	1558	536	766	2166	890	1259	2007	1830	3628	3362	2042	241	2166	1706	1874	2159	1367	1853	2322
RNF14	3606	5192	3174	2924	2467	2599	6582	10274	2067	4432	3681	3056	2198	3434	3632	6069	3041	4893	3948	2033	3206	5262	2107	2682	1228	2551	5467	3300	2844	3540	2609	315	1327	2696	1179	5438	1830	2298	4123	2924	2418	1048	3564	2708	2545	5060	2948	6313	3968
DNASE1L1	1303	775	696	887	864	861	1041	1639	625	1026	465	853	1153	770	1109	501	1257	780	2762	2066	1620	1440	1018	1254	942	3387	773	790	1797	1380	627	216	1005	1260	748	952	766	1108	1768	794	1023	378	3321	440	1399	1144	555	521	422
DDX11	486	931	716	1772	361	139	1143	1599	861	1782	2526	8627	2457	1393	2517	431	2299	1026	2790	1198	5313	640	1603	2118	3035	2717	3362	2929	1629	1739	1849	951	944	1941	2220	3852	1645	4326	2596	1941	2152	964	1891	4111	2777	1584	2584	1842	4244
HEBP1	3545	3540	2822	3106	1919	2311	3749	4728	4020	4209	7665	7200	1723	1332	3322	2156	3060	3387	3842	1887	3521	2365	1257	2583	4858	2647	1238	3761	2176	2660	2241	490	2664	3490	2006	2179	1529	8863	3165	1065	1252	1812	2308	2120	2824	2692	2239	1976	2002
GPRC5A	10465	4137	2692	1711	1316	4781	7889	15116	4229	3501	2118	10880	1868	3381	8302	8052	1058	4175	3453	1698	6391	23064	6404	4245	13264	11366	1253	12952	32703	20646	511	54	206	1466	74	2707	14343	4971	5146	4754	8802	2399	5043	4460	2178	1115	2999	8437	2920
MAMLD1	578	1253	278	677	509	507	1316	759	327	459	881	247	538	2468	659	71	2716	393	115	2326	1772	1295	234	1300	80	4060	1321	116	3651	259	2729	103	121	98	193	1823	823	2239	567	862	439	1641	1467	910	295	391	2375	207	900
CD6	474	173	414	521	126	252	135	583	223	802	134	493	390	559	2065	569	359	299	1303	529	2504	1416	267	602	314	1065	793	778	2562	1163	100	7	343	1649	45	153	1226	653	981	606	485	201	3563	581	503	1226	195	296	296
TACC3	709	405	382	818	431	268	336	1086	508	734	6503	5044	10371	7071	5827	6361	5406	345	7134	7417	5407	1838	4682	3049	6711	10246	7328	3673	8363	2971	2290	836	5168	6317	2809	5388	6491	4118	6010	8376	3447	7514	5189	7014	3202	3784	8524	4432	4262
UFL1	3824	4219	2020	2274	1735	1758	5560	5709	1102	3963	3345	2962	899	2526	4096	3452	5022	3463	4493	3410	3341	6946	2366	1579	658	1921	7163	3789	4954	2378	3075	910	295	1585	1039	1990	1282	3369	3655	4281	6259	542	4264	1762	2217	5479	2559	4800	2303
POLA2	868	582	798	1072	427	619	1009	1187	660	1141	4705	3497	1557	2463	2048	1842	3417	1065	3965	1228	3184	2573	968	1473	3160	3793	3217	3566	1583	1757	2052	501	1536	1855	1581	3315	3760	2695	3565	2503	1663	1236	2214	5083	2683	3525	2921	1609	1983
ZC3H3	1287	808	1284	1655	703	754	784	1482	1065	1039	4761	1664	3236	1735	2372	4237	2436	1378	1590	7155	6644	1528	2240	2747	2181	5946	991	6102	2505	1686	2421	362	3136	5276	2189	4712	1847	2370	1985	2165	1149	2009	2670	3753	2513	1534	2566	1885	1017
CAPN1	11804	5018	10554	12212	5159	5791	8096	9430	9252	10841	17214	18032	8307	13746	22567	17539	39687	10634	24368	22522	27037	14771	9716	22557	20553	30715	11300	17924	12975	12090	13729	197	10010	17564	4732	11115	33785	23251	22553	16839	8354	4669	20363	13272	11023	20091	13883	9759	4926
ACPP	132	17	230	87	28	104	145	93	65	209	73	34	385	30	74	19	210	218	52	23	60	232	456	21	78	361	75	33	35	756	37	16	109	47	146	31	46	13	23	122	16	46	73	40	131	215	29	29	57
MDH1	7816	20429	5529	5114	9960	6549	17084	12980	6890	9101	11921	12103	11679	6691	9005	17892	10977	7985	12044	11633	11109	10318	2858	8548	11920	11876	29922	10090	12226	6449	17000	1155	4555	12044	5451	15135	11173	14181	16063	8785	10632	6651	8332	19003	8447	14160	9132	26982	9158
SLC30A9	5166	4274	3552	3566	2275	3116	7575	13265	2176	5536	8717	7591	2726	3781	3837	4580	6586	6187	5094	3888	4720	9147	3322	8606	1991	3032	11009	4071	4853	3526	7677	1302	1390	2659	1340	2923	4775	5680	8604	8589	4567	1326	4458	8953	6985	7489	4578	6958	3781
MTMR11	1276	368	718	974	576	726	1247	1928	703	1574	469	590	191	1806	1952	180	923	1405	3018	5004	2300	1693	2761	659	768	2710	912	229	2078	270	1614	486	229	409	582	333	188	944	529	758	2017	117	4328	3172	678	1455	2735	507	377
COX15	2577	3657	2582	2228	1791	2013	4368	5344	2125	3300	2998	1970	1531	1348	2880	1700	1529	3214	1662	2629	3094	2716	1006	1422	2147	3035	2933	4869	2081	2406	1891	861	901	1729	1165	2582	1459	5678	2821	3410	2405	1442	2864	3042	2843	3355	1342	2557	1613
CCDC88C	2665	1414	2169	3854	862	1739	2202	10117	1319	3510	3589	3787	2540	2445	5427	4240	6399	2069	1641	2482	5792	2797	1084	7162	1388	2380	2782	3354	4227	5585	4133	327	227	4234	373	2556	2461	6697	4278	5784	2745	1003	3460	4511	3867	3628	4980	3893	1772
YAF2	1100	872	572	897	480	605	1527	2085	671	952	2569	790	913	736	1039	922	1115	1286	567	464	1667	1504	668	978	661	877	1939	1136	760	1182	1549	1596	212	932	392	839	754	868	1686	874	966	405	629	1438	565	1376	1335	1840	642
ZMYND11	9942	9965	7422	6991	5344	5257	12369	18127	4052	11550	5963	4334	4777	11005	7016	10814	6636	11846	8349	5653	14213	16427	2466	7115	4334	5986	18646	6845	7005	5861	7081	1223	1083	4200	1509	9566	5714	8716	18705	9400	11516	1634	12948	9974	22457	12401	16435	17425	6423
WAS	563	140	396	742	230	394	423	511	455	602	74	609	736	825	1366	571	287	419	1831	749	1689	986	293	720	602	1014	641	650	1121	969	97	87	3160	3927	584	189	932	347	623	481	442	273	2120	804	1669	1621	267	477	329
DPEP1	47	2	4	47	4	12	26	8	41	10	10	39	4	49	147	863	18	14	101	121	124	158	22	803	13	59	77	14	455	129	8	0	200	21	329	24	89	18	22	14	49	6	70	9	34	40	18	3	68
BID	1487	866	933	1165	568	981	1493	2063	1427	1560	3037	5020	2884	1998	2310	2673	1182	1548	3432	2061	2318	1447	1152	1869	3666	2058	3382	5126	1081	1693	1362	296	3210	3501	1772	3918	1763	2475	5630	3706	1897	3708	977	4280	2844	3518	3251	1405	1799
MATR3	425	272	273	482	151	209	776	1515	69	757	377	191	148	174	469	197	397	387	200	190	324	529	185	265	23	175	559	208	299	331	413	1060	6	94	72	393	100	138	304	379	327	58	387	171	450	484	279	467	387
NPC1L1	81	227	42	89	166	11	78	347	85	48	14	8	3	4	49	27	2	95	30	3	9	5	55	10	45	29	8	11	17	96	14	14	1	27	3	13	5	11	10	14	3	9	2	4	7	17	8	70	7
XYLT2	2426	1303	2389	2573	1103	921	1595	4409	2406	2240	664	999	1683	1177	1652	1349	3048	2417	2796	2345	2759	1499	1331	2157	1582	1643	1669	1763	1800	960	1357	616	4407	1748	2673	2875	1443	1464	2579	2650	903	1150	1974	1095	1805	1087	960	975	1466
RGPD5	3	2	1	0	1	1	1	0	1	0	0	2	1	0	0	1	2	1	0	0	0	1	0	0	0	1	4	0	0	2	1	2	0	1	1	1	1	0	2	2	2	0	0	0	1	0	0	1	2
STMN4	8	1	6	24	1	3	4	22	29	9	15	1	0	2	6	1	6	4	2	4	6	5	0	1	7	2	4	0	0	17	0	0	0	14	12	2	3	8	6	0	1	13	4	18	0	3	2	8	3
NUDCD3	6973	8718	5277	7343	5294	4154	7844	10843	5937	7833	3765	6132	4370	4348	5147	8176	3001	7799	8665	9231	7348	6477	2316	4923	5745	9341	4165	6705	3866	8108	7433	1489	5024	7661	4252	7854	5792	12232	6933	7607	5066	2644	6557	4788	4532	13045	7384	3942	3787
ISL1	0	1	4	4	0	4	4	54	4	13	7	121	0	0	13	0	2	18	1	0	2	9	2	0	1	38	6	0	0	0	0	123	0	4	2	2	6	0	2	4	9	3	0	27	6	2	11	2	2
CHDH	2727	216	5283	3710	448	1473	1539	4661	2564	5978	2975	2356	1441	2285	2657	1379	1497	6146	2196	2356	2909	2563	528	1242	568	616	560	4534	3867	559	1054	194	171	3295	42	4022	1219	1636	2518	3951	1145	389	2203	3704	1192	1847	5424	2578	1636
IL20RA	1815	228	3361	2752	188	1470	1878	5253	2174	4844	14	408	103	107	265	177	87	5319	108	103	409	530	240	25	496	344	1073	115	47	246	340	3	85	481	40	1289	285	1234	365	656	527	413	17	474	96	50	159	114	326
CLCA1	2	0	0	0	0	0	2	0	0	0	0	0	0	0	0	1	0	2	1	0	0	0	0	0	1	1	0	0	0	0	0	0	1	36	1	0	0	0	0	0	0	3	0	0	0	0	0	1	0
CLCA4	720	8	318	155	18	35	324	182	194	135	0	17	1	8	8	26	25	235	4	3	2	596	10	99	45	120	42	2	1	1	0	3	20	33	2	3	43	81	22	3	17	58	5	32	1	8	22	10	8
GLT8D1	3964	2979	2715	2822	1690	2037	5230	5733	3050	3908	2138	2384	1487	2288	2548	2579	3960	4795	2617	2933	4732	5652	1859	2230	2085	2638	2295	2590	3585	1825	1847	1063	4295	3854	2729	2330	1966	1440	3071	2605	2298	889	2752	3964	1945	4960	3450	2183	3051
ATP2C1	8886	11045	6377	7584	4067	4810	12401	12323	3409	9340	19038	24987	10163	7619	11848	8527	9800	11191	12362	5515	6690	13296	6731	15567	7197	13883	33147	18250	10686	12227	15732	1787	1649	10492	2944	20135	14764	5820	8409	10534	14352	7838	9265	23171	18376	19429	19936	17637	4846
IGF1	856	3866	56	413	1392	352	1473	798	516	442	2	64	4	136	245	9	328	304	188	64	360	697	73	24	22	34	60	1	33	160	23	6	139	82	14	28	155	36	14	26	179	44	370	18	102	306	72	17	345
SLC38A5	239	47	79	254	119	72	119	165	135	136	1057	253	99	423	1222	1183	198	175	484	311	759	809	523	910	509	3061	323	946	516	262	16	7	329	308	4698	47	606	158	591	715	1937	107	414	12264	1488	806	427	2098	159
RALBP1	6979	6226	4753	5261	4229	3221	6725	10221	3770	6765	7973	9626	3651	9083	5039	9726	4640	6652	5548	7453	5954	9816	4905	9533	5066	5827	4685	14091	10414	5122	7445	1084	1109	10884	1888	7572	3988	3421	14975	6757	3514	1518	11389	8658	4506	10554	7594	6747	5132
RUFY3	2891	2153	1534	2149	1274	1290	4435	6309	1155	3152	2789	1642	831	975	2026	2954	1731	2413	2650	1889	2376	3086	980	2230	770	860	2720	1841	5373	1817	3315	1796	673	1412	660	2282	1255	2199	3037	2014	2536	889	3189	2464	2869	8417	1479	1477	1510
CNTN1	1928	715	1060	953	308	738	4078	3077	601	1408	4985	178	33	73	1615	311	262	2267	77	185	297	3224	344	47	81	123	2376	1005	533	469	4	235	48	95	2564	30	139	38	224	378	265	23	706	657	356	111	161	22	836
SLC11A1	203	54	87	116	143	106	404	160	182	102	176	1341	274	632	517	1240	701	82	2655	1027	884	201	713	1924	1897	1488	519	925	683	122	124	314	680	120	141	149	667	348	577	1402	1053	251	213	793	2467	1205	733	628	389
WWTR1	11084	7552	4227	7095	5258	5304	15730	12529	3099	8184	1500	6988	10899	4040	18918	11811	23519	11898	3802	3209	6443	32776	6057	10635	2832	6187	8528	12849	19313	8287	9764	4698	2328	7311	3651	2024	8261	6323	4809	5601	14712	2670	7542	2552	8761	14485	8075	30432	11250
AGPS	4102	5843	1621	2093	2329	1770	8240	9068	1560	3198	6895	5194	3403	1748	4762	1965	3469	3781	2365	1442	1748	7109	2282	1874	1714	1692	7252	4330	3496	1811	4648	996	903	2433	1068	2714	6608	3849	7236	2982	6748	1068	2792	1740	3423	9367	2114	3290	2140
CXorf56	2091	2057	1122	1399	963	1435	2156	3410	1365	1924	2598	1439	1228	2221	1626	3032	2967	2166	1475	1750	1428	2317	1086	993	1884	2209	2416	1567	2399	1454	1763	242	1094	1525	912	3276	1093	2005	3885	1073	2581	793	1840	2591	1730	2830	2357	1035	998
ATP1A2	2237	5265	7614	564	4683	2406	4021	1248	774	2077	6	97	0	16	143	0	2	264	12	14	375	93	65	7	5	1	3	0	13	70	2	17	8	22	28	85	8	8	5	3	1	3	160	2	6	21	29	10	696
TTC27	1985	1169	1374	1866	713	871	2033	2761	1102	1838	1823	2062	3193	1342	2132	3366	2669	2277	2048	1721	2255	3374	1059	1096	1989	1525	8158	2756	1886	1616	2773	507	673	2277	822	1729	789	1634	3488	1918	2465	1640	1392	1559	2535	3940	1791	3598	874
ZNF582	357	186	278	206	152	206	473	780	344	393	550	235	33	133	230	192	75	440	80	51	79	320	66	69	124	173	68	22	68	67	352	73	128	65	116	21	78	263	407	23	186	148	251	30	154	168	41	169	369
VSIG2	692	45	1362	1073	118	523	437	382	1476	1646	667	22	6	57	19	8	53	1653	26	39	54	1046	37	24	8	68	10	3	23	8	12	19	89	50	82	7	361	195	61	19	163	87	16	9	22	134	20	33	215
PHLDB1	9776	26002	3898	6148	7594	4431	13559	10517	3286	7595	13026	2687	4567	4383	6915	1806	2711	5750	4380	4048	14270	8284	5122	9034	1453	4486	2985	5287	6872	3020	1198	2332	3931	1269	6333	3342	4022	5807	1851	4612	7355	1258	8230	1044	1773	3091	8416	2465	7690
MARCO	1577	129	196	185	93	111	1662	239	1004	380	240	6097	172	365	1743	1921	62	65	11604	517	1629	6	84	779	2076	1196	183	2589	222	132	9	1	348	3948	13	58	343	80	2467	1154	277	13	2698	1723	8762	1684	556	55	75
CYP24A1	237	22	37	67	1	42	103	134	52	37	47	95	570	39	13	18	13	16	49	37	5	2702	327	7	54	75	61	146	65	0	25	1240	5	7	469	231	20	7	1593	7	46	9	25	6	26	24	124	18	85
PRDM11	1701	863	1089	1502	796	642	1428	2263	608	1870	1034	368	773	514	1443	942	3108	1367	1381	335	769	1497	518	842	885	520	750	431	597	420	358	389	262	586	250	752	373	1827	963	663	599	191	1349	758	435	610	400	427	1459
SYT13	44	5	78	195	10	12	39	907	122	87	8953	46	60	3	1682	67	5587	332	106	236	190	863	983	314	230	125	12	424	10	2	2152	62	82	39	7	2843	1	1516	69	0	2169	57	844	3	11	66	401	606	1911
SNAI2	1601	765	1995	4137	1221	1268	2502	2309	479	2083	436	626	259	940	921	1398	927	4990	1999	871	4251	3037	1452	1933	694	2129	1196	2127	1479	1126	74	2984	11869	548	10402	740	1860	256	628	800	1130	306	2159	420	1068	2200	1211	1087	3578
CD74	116644	37131	68481	173281	52308	85690	103492	69392	82079	119535	8047	107802	217591	99686	144021	98319	32722	102962	222226	85674	163269	170149	25512	119241	47354	221946	110019	43577	164679	172752	18881	3018	248254	553430	31317	24815	98376	31872	62822	59201	158756	62421	165624	235337	179078	174461	25328	66396	43315
HGF	1223	584	198	808	825	535	1639	2174	240	1036	32	90	11	123	272	63	67	1092	148	85	245	1613	113	154	21	95	306	146	367	507	92	704	876	160	3088	57	133	96	38	56	153	45	284	27	124	597	151	118	218
ZRANB1	1996	2641	1418	1411	1180	992	2639	4296	611	2366	2566	1125	1270	1996	2596	805	1346	2053	768	1426	7073	2323	1044	1283	867	873	4495	2009	1719	1271	1929	865	90	713	418	1688	1267	3312	1643	716	1457	284	2027	831	2358	2014	1562	3994	860
NCDN	2046	808	2487	2787	1089	1234	1409	2849	1384	2412	1532	2843	2775	2119	1985	2928	2890	2220	5964	5458	5324	1990	3777	1913	2741	1221	1597	7568	5947	1721	1909	453	3076	12347	2510	3571	1704	1036	6002	2997	1683	1144	3510	4769	13701	2813	2318	1492	6221
ADGRA2	9258	10804	1107	3573	8454	2952	7461	4805	2562	6830	2666	1279	459	1577	3211	2054	1254	3408	2471	1871	4992	3614	4603	3525	545	1926	1199	1256	1664	1685	318	551	2633	2794	5312	791	2913	700	930	1233	515	228	3316	371	775	1553	1217	2540	1684
ZFP64	1110	906	1116	954	629	585	1043	1850	615	1241	2193	2086	2593	2219	2359	1608	1219	1251	3038	2131	3538	1890	1885	1967	866	1998	1681	2386	2380	826	3406	744	724	2856	1270	2619	1433	865	2369	1763	2006	364	1537	1202	1792	1207	2527	2031	2171
MNAT1	1155	1533	759	908	643	736	1503	1865	818	1115	2117	698	939	887	702	768	691	1233	761	659	1121	761	467	1647	609	805	541	642	1273	1456	1833	579	324	756	383	714	1186	472	855	1348	1542	429	630	1321	1067	1513	692	951	629
SAMD4A	3186	3852	751	1230	2606	2673	5920	6618	1047	2407	182	456	310	1178	3454	925	1322	2128	600	866	3736	2160	1599	4374	631	773	588	470	1823	1050	1043	900	498	818	254	102	828	146	1210	436	2846	90	4735	209	1151	2333	1002	2437	1456
RUNX3	1458	211	1782	1183	301	742	1112	1528	1054	1678	284	2608	3043	924	4391	917	7153	2461	1524	1838	11857	1307	2092	2539	1999	1457	1582	924	1615	2037	3627	682	631	7046	1056	928	2750	240	7173	372	2400	187	4553	5177	2760	4091	2234	2785	2111
MRE11	2842	1883	1897	2090	1032	1226	3604	5488	1393	2989	6648	1670	1895	1753	5672	2010	1724	2657	2277	1583	2528	2789	857	1572	1783	1004	3802	3516	2260	1416	3590	495	404	1807	1015	3433	1399	3009	5442	3319	3083	977	2630	2093	1356	4576	3479	4562	1651
PLEKHB1	2701	138	1365	1407	404	472	968	1674	2226	2114	3553	4715	3417	4393	2613	925	8838	1248	4566	4970	1774	3125	602	197	678	3456	4993	5452	3672	73	99	9	140	704	20	9488	12169	27588	13033	10472	4196	2615	5264	2169	2338	419	4223	4512	2397
SERPINB1	5845	4436	3044	3440	2209	3874	6564	6821	3764	4944	974	2332	2363	1644	3712	1514	1498	5877	2999	1787	3518	4191	1175	1876	6641	4342	2259	2919	3962	2494	1121	213	2138	4715	1076	2659	4466	2134	7461	3787	2122	654	3034	1518	4793	8479	1163	1480	1141
CYP3A43	11	3	5	7	0	2	11	27	11	13	2	0	1	5	10	2	3	11	14	2	4	1	6	1	1	1	4	1	3	0	0	3	0	3	1	0	0	0	1	1	0	0	3	8	2	4	0	4	1
SLC7A9	41	12	19	21	6	9	23	99	22	10	67	3	9	13	57	6	12	60	26	21	80	5	15	17	30	33	47	1	14	2	3	6	7	49	14	61	1	29	4	4	20	27	21	19	7	5	2	24	37
SPAST	2233	1504	1230	1437	758	921	2764	3930	793	1886	5058	2594	1895	1484	3644	3088	3395	2534	2493	1297	2162	4658	999	1203	1599	1669	11675	2849	4084	1001	5065	943	306	1965	740	2552	1255	2189	3087	2258	2735	928	2710	2193	1901	4352	3653	4438	2238
NRXN3	132	100	370	302	126	176	418	758	132	210	631	194	3	27	100	61	61	610	21	51	46	190	183	82	6	12	148	34	70	54	10	151	4	23	70	17	67	99	21	14	87	12	91	96	15	21	105	17	231
OSBPL5	2609	1595	1986	2883	1789	1179	1225	2107	1751	2334	1388	1284	1039	716	1584	1846	2250	1728	3876	2772	5603	1670	1426	4451	1404	2578	1509	4197	1864	4561	1798	250	2389	1706	1941	3981	1457	812	1752	1517	1222	854	2011	1136	825	789	2512	1038	1900
AQR	4213	3980	3761	4099	2171	2492	7262	10736	1948	5347	5918	3418	3384	3029	3417	2720	4458	5105	4958	2286	5121	9497	1975	2638	1290	4173	6137	6432	4417	8214	2587	2648	465	3146	1282	2555	4212	1757	3962	4887	8353	1177	4073	4188	3008	6966	3898	4563	1657
CPS1	404	1553	377	252	510	222	1381	738	158	263	37	1078	16	81	95	147	138	449	95	57	188	2568	94	114	22	134	347	116	102	101	43	225	210	1284	200	18	75	402	5306	65	835	598	135	17	75	493	99	3226	87
C8B	0	1	2	53	2	2	2	2	82	30	4	7	0	1	0	5	0	7	0	0	0	3	0	0	2	1	0	0	0	0	1	0	0	0	1	0	1	0	2	0	0	2	0	1	0	4	1	0	1
FHL1	35860	116932	4091	7783	69282	33732	152150	46352	17682	18414	5299	809	287	603	4309	975	537	6502	1246	1235	12058	3278	1872	2475	407	839	587	389	1503	1104	93	827	2330	1788	3917	986	1210	341	714	474	342	168	12682	346	1767	5685	869	870	5734
RTF2	6387	6653	4523	5325	3900	3756	5432	8147	6590	6688	7776	8063	8032	7461	8147	6986	7712	5670	7076	6954	8781	7973	4452	7263	4061	7048	8129	6231	7899	4108	5699	726	4852	7181	3883	12858	5869	3661	9793	5004	7224	2748	5356	4434	7648	4683	2927	7932	3704
GABRA1	0	0	0	0	0	0	1	1	0	0	6	8	0	0	4	0	3	0	0	0	6	1	0	0	1	0	6	3	0	0	0	0	0	56	7	0	1	9	0	8	5	0	0	0	4	0	8	3	10
NLRP2	1226	72	1949	770	39	1686	788	4587	179	31	1	3774	4076	13576	3438	974	135	2525	3668	6353	2156	34	2988	2394	92	9775	163	126	4059	260	2132	11	186	149	31	6471	90	1731	1569	70	404	3548	13943	126	87	5843	71	105	1811
SLC45A4	1114	624	1312	1097	762	590	1083	1653	967	1351	4191	1887	1025	1157	1600	1507	1623	1709	1198	3450	2143	1221	772	1121	1668	1502	2269	3315	3535	832	2370	540	1488	1650	664	3457	822	2798	1425	2667	1030	792	1709	1194	2489	1466	2002	1319	666
RNF10	9819	12090	8689	9210	6770	6328	12898	11800	8132	11380	15043	8210	9697	10543	10332	8927	6480	11836	11076	8611	10204	13234	5814	10577	7977	10615	8059	9733	11186	13096	8181	2020	5404	11841	6326	17460	19363	11572	9049	12733	7155	4721	9851	13437	8217	11659	10898	11627	6443
ZNF839	740	577	649	656	299	315	539	1097	589	847	500	245	427	237	414	751	506	597	323	477	688	415	174	381	334	454	636	347	477	366	595	247	130	543	251	349	305	433	912	834	417	166	860	519	437	729	319	345	518
ZDHHC6	2784	1875	2057	1949	1085	1514	3110	5114	1937	2797	2900	2864	1600	3504	2960	1791	1886	3028	3459	2754	2479	2629	1158	1959	2512	2017	5096	5307	2236	2155	3760	317	571	2242	1117	4337	2968	3502	6813	3655	4302	1302	2269	3836	3690	3659	1610	4166	1048
GRAMD1B	306	43	343	354	89	85	307	319	158	374	491	118	326	220	482	235	143	403	272	215	493	285	113	228	111	250	379	201	451	332	17	441	191	459	246	59	434	363	145	167	3872	59	429	123	452	410	119	208	406
RNH1	11748	7799	6988	8906	7516	5875	5579	6660	10474	7255	3018	8676	5412	4456	9139	5877	10284	6579	16628	10029	14250	8000	7946	8568	10480	10638	4099	11881	4999	6646	3193	321	25044	16256	7636	7835	6215	4502	12557	7964	5679	2216	7566	4689	10340	8154	7490	3958	4690
NDUFS1	5866	15024	4461	4852	5634	4161	10319	14898	2792	6755	10135	6620	4650	5159	9300	7718	6591	7441	6028	6973	6315	11450	3902	5271	2069	4839	22394	10926	7351	8772	7817	1933	1793	5054	2010	5228	10206	6758	11198	9105	12958	1661	5338	4479	7642	13117	5118	21165	3991
RB1CC1	6365	8011	4024	3657	3607	2596	8610	14790	2235	6731	18812	6792	5776	5522	7425	6174	4544	6019	6420	5188	8053	14554	2282	5412	2055	3145	12964	24393	22548	2680	12483	3019	1060	6718	2073	5625	2866	4543	9180	6005	5378	1438	7304	6738	4834	10798	10432	12316	4807
ERP44	5293	4771	3147	4117	2569	3007	7058	6500	4175	4403	6681	4034	4737	5682	4821	6839	3116	5933	5071	4370	4199	6827	2717	3372	3157	7444	8891	4612	5447	8105	4969	788	2499	5418	3186	4492	6428	3211	7579	3898	3952	2279	3983	13486	6487	12949	4197	4950	2462
ALAS1	3345	3521	2294	1819	1428	2420	3934	4663	2154	2563	2650	2882	2315	4319	3556	6110	2022	2309	6079	4122	7039	7568	2327	2550	2968	3291	2869	8147	4905	2128	2431	796	2334	6019	2057	3471	2834	2090	4435	3605	2760	1126	3475	3019	4332	5953	3391	3384	2437
BIRC3	2926	629	1529	6205	1076	1827	2114	3284	624	3279	351	7154	1161	1781	5288	509	747	2019	5040	1228	3446	6139	776	1286	1193	1695	3354	4583	3565	1894	281	18	442	1735	391	147	10159	266	2445	1397	1478	380	7920	10072	17503	9415	6962	5099	418
AKAP11	7516	10253	3661	4873	4018	2756	12095	11827	1142	6974	7282	2333	1218	1885	7609	3679	3170	6269	2075	1732	3254	11380	2038	2558	828	1962	9042	3830	4702	3739	3315	3023	413	2047	1467	1070	1828	1534	3851	3666	4000	596	6130	1781	3372	7512	4941	6527	2316
GLRX2	296	569	221	216	189	229	563	649	323	285	454	344	495	561	459	1666	322	366	2003	1033	403	662	388	329	537	728	606	899	751	751	1448	29	510	714	320	1259	679	468	1303	634	350	759	429	1805	501	1246	1260	1007	213
SNAPC1	911	819	342	453	348	408	832	1182	512	513	761	601	851	691	702	1073	457	708	827	512	731	729	359	1341	234	417	350	888	604	391	989	211	447	487	624	330	719	308	723	912	1341	233	449	478	1050	891	627	972	411
DERA	2083	1692	1193	1279	752	1010	2356	2352	990	1732	14075	11167	1706	965	3132	1392	3543	1980	1018	1253	2592	1803	990	1674	4501	2779	2065	1898	1316	2376	4246	252	849	1402	780	2411	1222	3294	4388	2336	1843	1131	2144	1582	1234	2277	1761	1542	2777
STRAP	7071	10098	4584	5307	4226	5438	11091	14164	4869	5876	87031	50030	7867	8183	10598	5678	12442	8764	9170	6305	12700	11116	6896	6147	15581	14031	13364	17157	9418	12671	18295	3348	3059	12437	4832	7966	5736	16387	16865	12011	10750	4207	7194	8054	16006	12138	15092	11088	20703
ABCC2	128	60	55	63	101	33	113	278	48	107	27	10	27	23	229	665	6	56	59	1865	72	48	103	19	32	75	80	55	546	256	26	18	2	44	11	47	7	23	47	69	47	21	258	50	29	46	28	512	31
DEF6	1012	117	1053	1515	220	484	505	1441	1293	1345	414	1244	1062	1596	2126	1007	1529	1007	1723	1507	3462	1761	727	1473	1323	3140	985	2600	1248	976	625	64	1797	3741	298	1102	887	364	1232	650	599	590	2043	1161	1238	1034	1128	665	1691
PLEKHO1	2717	1327	1108	2203	1643	1645	1864	2378	4116	2098	3661	3789	2481	3298	5448	3093	4311	1878	5046	7028	9999	2199	4215	3478	3470	5029	6672	1729	3711	2556	5770	982	19452	11452	9139	11278	2871	3865	2739	4746	1954	5640	4308	4457	3057	3731	3807	1931	3419
GCLM	2396	1787	1209	1383	985	1224	4185	4991	835	1961	938	1391	2258	4819	2174	1164	818	2555	3524	2120	1811	3012	1490	1305	1727	835	3201	5081	3465	1139	2754	188	290	1651	2046	2093	2146	1650	2227	1866	2751	324	2296	2455	1595	5029	2781	4060	1051
UBR2	5309	5920	3800	4530	2828	2357	8078	11478	2342	6514	3634	2676	1802	2846	5316	3893	4472	5144	3337	47814	4062	8140	3915	3612	1848	3746	7040	5293	6594	4468	8556	2487	755	4818	1154	3182	2941	2435	5414	3691	4474	1323	8468	2146	3795	9635	3918	5210	3528
EHD2	18515	50037	6117	12141	24863	14547	32531	10828	12239	10644	1095	2272	4666	8150	5836	4511	2039	9564	2218	5682	10658	8020	5002	13013	4827	3419	1654	3149	3396	3597	3423	797	11744	3130	9574	2251	5910	3114	1777	2059	2439	890	7236	1158	2309	6859	1944	1566	2576
DEPDC1	56	33	47	112	73	18	69	520	12	83	2878	2401	2198	3370	1721	1521	1771	37	3878	1431	1041	1214	1569	1833	1547	1306	4815	6269	1624	450	1860	567	312	2058	603	4475	1107	935	2178	2769	3038	590	3713	4377	1420	6328	2521	3996	2416
CCDC28A	1874	2075	1667	1278	845	725	1831	2326	2893	1937	1212	1596	1716	1150	1233	1448	1012	1807	1846	1976	1561	2115	436	723	1639	974	3782	1475	1012	559	399	77	587	1265	796	1831	659	1231	1711	620	2132	519	1261	1759	1409	1573	467	1029	552
RRAGD	1673	4670	1290	983	1417	982	3400	2277	1095	1874	2861	815	419	371	2339	3014	1504	1725	4183	2061	1873	1210	642	1386	1117	1152	2223	734	1330	789	2306	495	618	1549	1062	4216	1023	2555	1311	435	3950	866	557	284	1338	1590	743	3380	1036
HSF2	1907	1048	822	1108	538	688	2033	3001	660	1401	5539	2277	1102	1914	1406	1445	1501	1321	1556	1992	1822	1890	642	466	702	1157	4765	1130	1167	549	1345	473	212	1062	670	3327	1202	1095	1859	1549	2094	725	1291	3798	1041	2484	1735	970	1327
PHF20	4038	3460	3883	3905	2185	2601	5127	9560	2143	5001	5373	4866	4101	3213	4954	4069	6557	4838	4085	3940	4449	7331	3016	2801	1199	3730	8173	5373	3610	8179	3013	1580	1334	3549	1720	7696	2230	2533	6064	3419	3969	1502	5356	2101	3448	3810	7209	7413	4250
HSD17B6	71	35	46	36	211	24	45	134	21	81	830	445	35	153	335	324	358	48	232	343	343	1360	199	835	187	466	402	536	439	526	205	14	27	183	615	371	207	78	191	222	737	4	438	190	222	136	523	125	162
NR1H3	2607	3459	1266	1500	1696	1217	2868	1918	3290	2035	927	1786	1183	1666	2241	1316	2048	1870	6232	1299	2236	1243	891	1807	2659	2282	1525	3435	2898	3038	1402	110	2182	3880	452	559	858	2225	2983	2020	1591	1061	1606	2382	3161	3702	1533	1077	270
TYMP	3331	921	1452	4747	1053	1735	759	2792	1663	3102	697	9764	4061	4533	8063	4911	5398	855	37995	6617	18944	1900	5083	9575	14634	16361	2338	11097	11192	5045	1760	179	17323	46082	3193	753	8150	3172	5970	2598	5870	2739	3124	7687	12781	3489	6867	3538	2135
NCAPH2	2180	1919	1871	2217	1258	972	920	1808	3116	2276	4827	4205	2693	5305	3508	4302	2534	1595	8448	4547	2595	1891	2089	8375	4317	3163	3481	3994	7525	1977	4382	269	6937	3269	3830	8007	2979	4263	3416	6134	3328	2550	2822	2442	2287	1099	3524	1644	3236
TOMM34	2463	833	1814	2043	745	1433	2196	2727	2337	1931	2836	9448	10706	7018	3545	2274	10768	2541	4330	8135	6265	5244	2227	3146	2384	4793	1883	5771	5099	2304	2428	2086	2691	5992	4424	2192	3269	3655	8984	3945	4241	2895	3069	6357	3725	3122	6171	8853	3292
SEC63	10118	10735	6566	7203	5533	5375	13595	20631	5223	9916	12675	13573	5453	10040	9712	16745	12794	10627	12222	8670	13210	17218	5568	7146	5061	9363	21677	15311	14757	7530	9920	3643	2324	6195	4615	20634	5339	12610	13215	20497	17840	4362	10387	7954	11517	17518	27466	19474	9808
KPNA6	6329	6662	4493	5241	3894	3763	10188	13448	3425	6050	6541	6627	8338	4276	8394	7322	6477	7324	7259	4898	7040	10803	5307	5817	2904	3995	8606	12020	13001	4488	6143	3531	2304	7711	2910	15428	5544	3085	10416	8189	5230	1754	8646	8910	13564	16551	11576	9416	8938
VIM	146198	293858	39606	72061	144549	85114	192924	89914	101593	89301	13220	52613	121728	78366	81294	117612	28638	76588	52669	48871	148523	130022	43246	167206	34268	72074	65135	39158	134044	48612	130335	13168	175872	40659	268620	20666	67584	97720	60661	126552	80318	10874	91109	116695	85308	96945	131865	66597	70891
RTEL1-TNFRSF6B	175	50	58	113	75	51	73	237	67	163	63	37	60	99	158	47	166	55	455	153	259	68	148	158	53	234	82	59	167	60	108	121	61	131	83	230	50	125	111	73	176	86	144	40	100	75	60	40	104
FAS	1978	859	988	1713	785	1046	2895	2470	917	1670	215	995	329	1175	1954	287	785	2080	1044	604	1418	1826	575	940	523	543	700	2198	993	594	267	945	542	748	1450	372	735	914	433	513	1682	332	1563	2139	4284	1923	1768	1386	430
RNASET2	2506	623	2400	2647	853	1376	1740	2615	3285	2582	1176	1613	9541	1046	2772	3854	4117	2396	13913	3475	5582	4374	2762	3358	5297	2544	1181	2605	1960	4395	548	390	7809	9625	1578	1298	5146	2097	3751	2671	3533	4793	1968	4988	3094	2078	3148	2337	917
CD44	33784	10041	20776	21067	9904	15394	49730	33322	18241	31253	59189	36184	26569	81057	22895	61006	11921	20748	58741	11481	20326	603143	6216	83624	8648	40177	69669	33942	48245	15329	197476	5410	10736	14936	14449	76209	20316	8270	26689	63074	41314	10284	38920	19062	66150	29617	30899	21225	15593
KCNG1	75	11	105	103	35	14	117	69	86	42	645	434	2829	19	629	618	254	195	1991	5782	10399	296	1271	193	730	549	34	382	3539	28	686	322	949	2124	645	363	20	406	400	3	524	120	695	57	21	48	1325	466	2411
AGPAT4	1264	526	433	757	508	568	1459	1067	741	786	1453	866	569	772	1144	588	1740	1046	1842	1834	2621	2281	481	2139	894	1301	1111	802	316	895	661	1277	2100	777	2156	262	1107	538	745	2000	3006	84	889	1937	1066	1116	682	937	1664
SLAMF7	674	59	669	973	78	468	467	3294	884	1648	207	1217	342	1008	5462	357	551	1401	2591	1205	1286	4084	200	808	279	3220	3457	684	6020	2651	507	3	394	7238	211	112	1797	152	1277	845	2227	176	2894	1053	1448	1641	295	284	268
BTN3A1	3824	2199	1977	3983	1469	2254	3377	4993	1542	4191	347	1608	1353	1212	4852	919	3427	2844	2096	1739	3431	4490	1490	1444	3065	3677	3323	1122	2804	2321	1469	1405	1138	3481	1075	1432	1357	2145	1674	2356	4315	1187	3197	2766	2770	5064	1361	1648	1474
MIPEP	1276	1116	1189	1354	515	894	1709	3306	1088	1354	2695	1374	761	864	1148	2380	490	1628	1175	1237	1276	1337	624	635	859	749	1465	1011	816	2686	620	329	466	1378	624	1414	1577	2705	3073	1332	1028	519	579	1652	912	1283	1133	954	1178
PRKCH	3960	2426	2117	3004	1534	2407	4031	4669	2018	3871	799	960	977	1593	2894	1522	1306	2778	1023	1246	2479	3399	575	2157	604	1136	1640	970	1972	2975	1777	80	416	1436	943	879	2909	768	857	2695	2301	423	3417	1713	2781	3061	552	1446	613
INSRR	39	12	16	48	10	12	28	116	35	50	37	13	2	16	27	22	26	50	6	11	38	51	33	19	9	26	8	7	14	6	1	21	793	15	88	68	17	6	12	20	10	8	24	7	11	26	41	4	24
IFNGR1	12919	11840	5356	9629	4833	5857	14388	12329	5213	9700	2154	4802	16137	8570	5811	8154	5593	10469	6239	4979	7012	16050	2725	4199	7445	10835	16352	5633	4097	4082	1788	399	2451	5110	2018	5740	3575	16886	6536	9411	12513	1902	7283	9176	18964	28828	6931	4543	2571
B4GALT7	1137	1054	1067	1388	678	732	1028	1484	1511	1188	534	941	1950	805	891	1563	1902	997	2354	1727	3100	917	997	1490	2689	1335	536	1208	1300	1258	596	399	8823	1624	2315	1823	1803	1181	1288	1019	1112	1089	2107	2631	1698	885	1395	911	898
SH2D2A	96	28	80	145	47	110	100	239	109	227	378	828	569	347	812	676	297	117	679	634	1130	354	171	255	241	550	354	533	845	375	437	9	401	1516	64	134	232	524	536	261	629	525	460	658	555	571	253	457	410
VRK2	1371	1437	837	870	524	609	1814	2595	545	1403	1791	5603	1207	1239	1720	3534	2559	1020	1931	1303	2035	2825	817	1590	1262	1826	5289	1839	1994	1352	4222	414	91	1383	333	1910	1318	3131	5040	2640	2985	974	2533	2799	3108	3542	2345	4372	992
TNFRSF1B	6268	3748	1582	4678	2471	4463	5143	3548	3931	4062	496	1939	2026	2710	5422	1830	1696	2547	5457	2376	7938	3687	1326	2382	2183	4147	3072	3142	4075	2988	924	159	5726	10237	1596	872	3497	913	2056	1746	1747	944	5241	1816	9999	5003	844	1507	1611
VEZT	4294	4626	2769	4148	1927	2428	5909	6527	2077	4922	7417	2963	2136	2692	3506	2251	3499	4982	2934	1819	2927	6177	1415	2642	1272	2096	5628	3219	3313	4252	5322	1302	492	2267	1289	5154	3913	4779	6464	4702	3734	1150	4993	3611	4360	6066	4154	3274	2353
POU2F2	697	127	316	401	217	602	625	853	870	626	174	481	432	459	2349	435	449	494	460	674	864	887	180	500	669	1162	477	434	917	778	443	26	986	1527	460	147	690	338	519	226	533	265	2668	381	516	690	194	265	252
BRD9	2952	1866	1696	2297	1096	1083	1818	3395	1909	2348	3318	4457	4994	2870	2292	1830	8572	2133	2268	3797	4891	1644	1040	3409	8068	2690	2435	3916	2382	1524	3287	1191	2420	2501	2447	1947	2805	5293	1915	3776	2808	2368	2123	2279	3735	1430	3875	1694	3081
SNX1	11763	15688	9000	10047	7423	6036	16051	18119	6362	13311	7614	3464	7303	8833	5731	2903	5146	11471	8082	3880	17254	17865	2807	10246	5175	3425	54775	2278	7267	5570	2939	2634	3049	3829	3878	9676	5579	4178	6146	5914	6341	2152	7866	2766	5436	6500	4047	3464	10975
TBPL1	1359	975	716	656	488	545	1159	1569	734	959	2090	1855	838	1107	1608	1846	817	1298	1058	1698	1236	1166	631	534	1314	983	3105	1066	796	500	493	166	442	1228	656	2240	571	786	1444	886	2999	490	1399	3038	989	1933	697	885	561
ARNTL2	806	1372	169	569	339	540	1071	623	69	829	548	12002	1189	1693	1805	648	3101	442	422	225	2473	1476	703	1373	3211	3883	1308	922	777	513	2066	225	293	768	824	84	1901	1068	3877	1315	1853	403	770	5733	3437	1958	5245	4893	737
BCLAF1	12832	9038	7821	9181	4289	5534	16292	28577	6041	11807	18015	9913	6236	8700	11428	11928	14453	13316	7505	8088	10978	20122	3527	5881	4228	9771	28100	10198	5929	8039	9283	4111	1630	7393	3330	13803	4606	6886	12741	13312	21613	3608	12348	14161	9830	18427	12581	12793	7781
SLC39A9	6592	5881	5748	5807	2842	4110	10013	17571	3507	8199	7882	3860	2667	4194	6773	5105	6572	8136	6293	3670	9497	9297	2619	9084	2478	3407	11778	8122	8601	8122	4561	742	2168	3800	2140	4446	12196	6334	8471	19747	9645	1902	5509	3104	6356	12385	4435	7681	4355
ANK1	157	145	29	87	206	113	155	54	52	116	7198	99	46	41	461	33	39	12	24	265	120	107	47	48	28	39	39	53	460	65	418	28	65	163	64	33	57	224	68	18	155	49	303	34	90	353	246	21	557
IBSP	1	0	0	1	2	0	0	10	2	0	230	25	49	56	90	201	75	0	36	112	266	34	266	631	25	27	235	1565	371	120	3	51	379	29	1381	114	154	116	42	419	22	40	66	13	185	50	213	332	61
TFB1M	586	364	502	472	205	324	712	805	463	603	539	1325	1321	461	662	536	387	639	1163	996	754	595	237	512	592	289	1093	753	668	732	724	425	218	456	415	440	380	632	1252	552	1007	428	525	1110	501	1015	595	662	260
RABEP1	7997	7441	14432	10637	3827	8629	13723	39471	6816	21110	4494	2737	2122	2545	5394	3669	5211	18192	3109	2587	3629	5450	3050	3318	1830	2052	8486	2439	3732	3991	4174	3160	1423	4152	2070	3351	2466	8613	2936	3504	3070	1383	4451	3704	3551	6688	2490	4897	4119
HMGB3	883	509	549	965	422	606	1210	4918	692	928	8626	6353	18138	11006	5533	8430	16371	995	9369	6604	6222	3716	3438	5078	6367	17281	12516	4918	11781	7706	9417	2201	2984	7089	3079	15416	5516	6760	7985	5039	7159	5856	14215	17179	4506	8929	7872	5522	6688
NUP160	4446	3528	2724	3512	1853	2020	6254	8892	1200	4289	16072	7547	4337	8455	5236	6205	8743	4490	7747	3442	3954	16970	4512	6284	2693	6385	19098	13015	6533	3186	29035	2137	524	5777	2033	5967	3837	6572	10637	6482	7001	1263	6043	8881	3859	14654	11095	12887	6004
BAK1	897	548	579	808	380	531	646	1236	687	747	1273	1751	2500	2822	1720	2705	3369	616	3009	1744	3965	2643	1664	1799	2888	4604	3045	2425	2543	1714	3541	347	2369	5062	1191	1481	1477	1681	3892	1781	1660	901	2760	1401	2370	3119	2900	1822	1579
MUSK	15	1	5	4	2	5	17	11	0	4	1	0	0	1	2	0	2	9	1	4	9	13	1	9	0	0	1	1	29	7	2	212	0	0	1	1	6	17	1	4	1	10	47	22	1	1	0	3	1
IKZF2	934	603	799	678	369	458	1322	2557	268	1294	348	825	231	387	1947	476	593	956	387	406	441	3666	429	558	262	710	680	539	1110	437	1464	165	51	533	29	195	1899	516	369	1273	934	332	1776	515	465	2558	291	1112	126
GRN	15581	9359	14748	17603	9385	9765	13698	15211	18073	14571	5646	17147	22015	14828	26145	35189	31354	15343	39033	39921	28596	33486	14564	56271	29287	41710	26541	31552	35394	22225	12449	861	124937	50921	30589	20143	21007	18831	23155	19530	18231	4341	31201	12166	31008	26364	15663	20238	8843
FAM13B	3894	2670	3081	3527	1880	2077	6892	7244	1292	4845	2232	2095	728	1113	1561	1642	697	4973	845	860	1043	4347	578	1287	508	786	5027	1593	2656	2583	1316	897	353	1106	575	3351	753	1150	2331	1896	1271	253	2836	713	736	4151	1506	1920	2282
ARHGAP31	5204	10347	1666	3997	4098	3030	7536	4758	1299	3875	2984	3630	808	2522	5314	2472	2099	2793	4779	1690	4593	7042	1416	5053	809	2308	4355	2719	5547	2642	2700	1703	1250	2170	2092	1492	2290	1152	1761	2504	2205	1043	3113	1658	6026	6571	3033	3741	7410
CENPQ	471	500	261	358	151	226	546	805	123	420	849	362	384	336	827	378	534	497	379	333	540	450	300	355	371	709	912	921	1728	182	1193	149	86	613	242	910	560	282	883	409	745	145	764	384	639	681	476	620	447
SARS	8492	7054	6758	7607	4636	4811	7607	11009	10070	8910	7721	13410	4912	13891	8771	11618	4502	8803	10160	8726	15303	9749	5011	8758	12377	8289	12062	13489	8861	6899	8572	2207	11588	11864	9107	7964	9366	13362	12648	10114	9413	3064	7070	8108	6758	8938	4328	7260	8206
RANBP3	3803	2801	3041	3768	2219	1948	2645	4290	2988	3497	5604	3970	3385	5942	6466	7918	4913	3480	6311	4772	7049	5475	1899	3841	4656	8457	7212	2398	2870	3119	6404	912	3980	9739	3111	6792	2600	2598	4681	4306	2232	2288	3035	6183	3236	4041	4374	5254	4615
ARID4A	3210	3982	1539	1881	1409	1203	3785	5718	1048	3261	1707	586	518	1070	2386	768	1078	2516	779	804	1935	2219	610	1740	245	682	2000	584	1704	1499	1622	518	182	678	423	742	929	454	1066	2076	1275	290	1904	861	1217	3149	1176	1501	1102
EIPR1	986	724	829	1090	547	561	853	1176	860	868	2255	2153	2901	1103	1848	3608	2277	1076	1080	1630	2112	661	793	1078	1658	1321	1305	1867	1086	1320	2220	452	1137	1593	1152	1656	965	2025	2560	1904	2209	2597	1819	3755	1295	1781	703	1490	1716
PNPLA6	3191	1572	2349	3438	1876	1363	1646	2922	3111	2529	3483	6324	2243	5875	7319	7966	4055	2411	8767	2563	6307	3550	2790	4070	6452	8784	5306	2858	3360	2823	3979	86	4450	13696	2165	3488	1980	3360	7991	3192	3515	1501	3535	4249	3998	4942	4999	6027	2700
IFT88	1202	677	946	977	412	747	1359	4950	1115	1218	1592	611	404	805	808	721	572	1720	409	733	974	712	212	333	341	297	1172	432	350	458	371	476	251	559	375	1162	334	2074	1360	1101	551	241	513	1168	505	1060	553	492	1327
ALG1	821	664	670	833	472	728	887	1597	661	908	439	1329	698	796	750	1673	1883	1155	1598	2042	1354	1825	902	1146	1157	1602	930	2228	1696	1900	554	157	1636	1608	1082	1413	998	1845	1390	1998	1132	381	1459	983	1763	1169	1241	1809	481
ZCCHC8	2777	1354	1546	1648	647	977	2395	2925	1228	2132	3802	1280	2024	1366	1779	1090	1218	2833	2028	1211	1591	1706	1120	1302	815	1929	3347	1812	1691	1690	2150	571	242	1491	525	2876	771	2091	1731	1874	1296	1106	2359	2683	1438	2065	1648	1907	900
ABCF2	3779	3082	2596	3143	1904	2317	3662	5307	2409	3006	4818	7577	10679	10388	4445	8520	4804	3856	7368	5633	6365	3470	3913	3786	7109	7179	5169	9932	10745	6619	4404	606	4549	8733	3476	5656	4465	8399	5263	6170	6409	4766	3636	12646	3596	11619	7341	4760	4544
CHPF2	3975	1488	2347	3244	1646	1935	2407	3793	2331	2835	2620	4803	6432	5667	4104	4725	11845	3152	5613	5964	9505	4156	3664	5002	8477	11467	1926	6175	9504	2908	6148	509	12775	6808	4808	4520	4958	5532	3170	10165	4264	3041	4093	4822	4496	9473	4963	2137	3696
LRRC7	93	43	24	47	50	27	133	97	36	69	136	140	16	53	161	27	53	91	46	52	54	74	98	38	23	23	146	57	45	11	13	135	73	24	926	107	14	58	28	42	25	16	72	54	14	70	78	37	57
FUT8	1978	2271	2026	2730	1246	1336	3273	5252	1471	2806	1794	1145	560	1788	2336	736	3156	4231	1444	1067	2264	6804	625	1749	621	2070	2198	1840	2877	5238	9463	458	590	1041	2111	1104	4140	1715	1291	3304	2156	640	1825	5209	2512	1974	1341	1907	1551
UBA6	3940	2518	2119	3183	1416	1968	6049	9212	1129	3506	3599	2897	2317	2733	3733	4262	3325	3811	2782	2125	3109	5271	1936	3480	950	2285	6144	7071	3577	3151	5882	2924	553	1905	706	3617	2622	3024	6493	5826	6372	1817	5240	6871	6751	17297	4070	4539	2830
GAB2	3173	9641	2016	2279	4237	1432	4453	6341	1885	2997	10175	4767	1113	1703	3876	2104	4697	2550	2329	1734	5204	5860	1072	3377	1828	2017	3830	1629	7211	1162	7942	1134	729	2689	568	3407	879	13164	2376	43948	2742	264	5716	3882	1728	4769	2791	5135	1885
ATP6V0A1	4826	4441	4257	3930	2671	2802	6486	8942	4510	4916	3746	2481	1210	4272	3656	3788	4160	6346	3059	5508	3878	3248	1783	2443	2373	2784	6859	6075	5494	2788	1170	1127	4432	3893	1884	5599	1604	2577	4070	3844	2665	1047	4818	3259	3125	3448	2397	2984	1990
PIAS1	3967	2770	2837	3228	1800	1784	6201	8386	1219	4337	4900	1597	1542	2046	2570	1520	1843	3723	2336	1409	2838	5018	1039	2631	1476	1545	5204	1940	2666	2480	1931	1792	571	1640	811	2837	1808	1076	2708	2803	2076	905	3536	1801	4530	4721	1681	2641	2007
SLC4A7	6216	936	3017	5379	1143	2692	9481	14804	943	6072	1895	2247	735	1111	2969	1561	1109	11058	1331	813	1605	4181	839	1756	188	1402	9588	2393	2795	827	2941	1620	307	1966	563	411	956	983	5713	2435	1556	583	1925	3520	4171	7024	2993	2905	2026
APBA2	429	92	166	292	213	98	141	493	235	348	7310	2281	2012	148	1550	1533	409	163	208	2495	3418	522	712	995	1048	2058	1532	6711	664	287	1115	1116	1346	2138	1151	1052	382	1784	1183	1674	1148	2118	1149	2780	1171	548	1096	749	1397
MAP2K3	8386	2558	1954	3242	1404	3269	3805	4076	3630	2238	1570	2481	3670	5197	3406	4271	8075	3003	3468	6883	7390	2431	1515	5581	2928	4196	2159	3779	2450	3269	3498	4456	4736	4743	3232	1192	3831	6968	6160	5568	4966	2767	3080	3101	3743	4630	2688	4753	1458
EFCAB1	390	19	357	374	11	84	375	355	346	333	511	8	5	11	8	12	3	488	103	49	41	20	28	20	8	4	6	20	21	3	0	57	87	45	743	7	11	8	0	6	54	16	151	3	23	0	8	20	413
TMSB10	44425	28176	17129	37818	16259	29376	31195	42854	52377	29903	39319	91007	138993	98007	77390	69852	91816	25967	79098	127017	117804	35687	21608	79645	204816	94622	78521	49356	71600	85675	99847	5587	343884	102819	72201	120534	52498	59470	83195	46686	87454	211853	80166	81160	59463	64561	50091	84405	39578
ASTE1	941	589	676	601	349	461	1122	1236	512	904	829	550	558	273	826	632	544	867	378	372	450	597	537	652	349	817	1332	457	579	670	875	82	342	623	331	904	329	329	443	365	872	480	646	696	418	1016	581	623	352
RNF19A	8333	4712	2880	4306	2830	3223	10084	14555	2182	5520	6188	10214	2228	3910	14672	3234	3951	4406	7609	9247	6822	16612	3056	7945	1557	6331	10593	11572	9644	2936	5974	1149	983	9232	964	4209	3982	2130	5003	6298	12343	1350	5984	5710	17722	10822	13323	10779	1891
PEX3	1524	1059	980	1006	489	1017	1958	3121	719	1481	1676	1470	1990	1576	1160	1094	1343	1654	1542	985	1128	2184	545	415	1240	560	3755	1011	437	980	665	99	249	1054	342	1466	755	1697	1492	776	3987	379	924	783	1197	2390	1349	886	522
GABARAPL2	6115	5675	4018	4646	3267	3881	7381	7216	5572	6345	4303	3514	2078	7079	4108	4023	3394	7580	2435	7838	5060	5702	1771	3153	2546	3283	3366	5730	4154	1994	2872	557	2644	3918	2345	5626	1964	1922	5705	2606	5355	1536	4698	6640	3118	4430	2813	3974	2725
MYOC	1772	5605	29	246	5660	452	2396	227	145	357	0	1	0	0	16	0	0	20	2	9	6	1	10	4	2	1	2	0	0	1	0	5	0	15	0	52	0	2	0	0	0	0	25	0	0	0	0	3	0
SH3YL1	5708	1507	4118	3294	991	2052	4409	7279	3125	4275	4386	2764	2412	2198	10365	11306	5788	5348	7321	3285	5812	2020	3637	3501	4028	1201	4364	2870	4875	4019	10445	1681	424	6540	847	7074	3965	3492	2770	5024	108	3139	5652	7247	1870	8957	1676	3804	4329
FAM136A	1545	1271	1529	1493	975	1127	1910	3668	2763	2096	6841	7899	5233	3706	3366	3016	5448	2312	3986	3426	2817	3138	1817	2628	4816	1949	6592	10574	3739	3499	6127	918	1548	5609	1991	4144	2989	6334	7842	3882	4622	3592	2905	5868	2567	6657	2644	7761	2619
VCL	16334	24570	9928	16297	19989	10228	38088	23112	5345	16589	5069	11312	6101	3077	20907	8560	7000	16136	6100	14330	22565	27491	11677	20733	5887	14687	11314	10959	19082	21880	16648	5894	2862	5747	10405	5080	7879	9860	8773	13474	7437	6529	20742	4261	6724	19679	8872	21991	5886
DEPDC1B	65	25	26	78	26	9	64	368	12	46	837	1340	691	1793	517	405	1173	23	1213	384	501	1194	412	483	34	572	3109	1094	826	593	123	192	82	617	199	798	541	910	1415	882	965	460	743	1901	620	2045	1184	2072	599
DAPK2	1391	3936	831	1552	1083	594	1318	2298	2134	1426	765	211	1676	3328	484	812	1181	730	2298	648	2294	655	366	2945	2193	900	1847	1003	780	264	115	53	651	376	239	1834	585	835	1125	275	1258	1347	985	695	1071	323	1176	1195	638
NSMAF	2413	3344	1575	1960	1603	1598	4092	4822	1521	2725	3419	2070	2483	3278	2476	2887	1556	2541	3945	4294	5672	4908	754	2472	1558	2361	4793	6948	3054	2320	4244	1982	1378	4032	1291	4313	1862	1328	4353	4138	3552	693	2778	4163	2956	5990	3136	4586	1730
ADSS	4964	2097	3336	3219	1391	3092	5416	12704	1948	4329	3423	6432	5836	6920	15392	9311	4796	5248	13970	7741	5242	10657	3614	2987	3750	6268	16515	13387	6949	5759	10329	563	699	8032	2110	8599	4849	2554	8608	7714	4480	2651	6396	11160	7320	9946	9486	10733	3727
STAP1	36	12	23	32	22	35	38	90	46	51	5	83	63	65	178	29	19	34	48	91	103	152	9	23	95	112	56	16	136	59	8	3	22	62	0	3	258	10	43	11	9	5	605	39	22	97	42	13	10
TIMP2	69216	52700	11255	18602	50097	26395	93140	45328	27780	36330	10163	16882	7862	16292	37408	31003	42756	36168	15455	36839	62611	78793	24479	43785	14378	33950	25158	23715	127980	15417	31484	15847	38469	9417	25487	12243	31632	8151	12192	12735	42987	2263	52167	8804	12535	29174	16831	19464	23413
RFC1	4821	6712	3847	4430	2717	2614	6544	10728	2631	6007	9199	6603	2742	3751	3829	2485	5931	6097	4302	3746	3679	5308	2819	2626	2099	3295	10485	4157	4557	2531	10075	2121	1279	2100	1783	3901	3494	2426	4643	6193	5218	1212	6539	7151	5526	5255	3711	6707	4552
TBC1D23	2984	3730	1694	2308	1508	1750	4953	5682	1392	3205	3956	3159	1777	1604	3229	2700	2197	3641	2538	1609	2985	8048	2112	3263	1950	3405	5158	4719	3107	1504	4656	789	786	2335	1307	4249	1950	992	3761	2089	4923	1196	3648	1672	5969	7376	3784	6337	1284
CUL3	5841	5461	4860	4437	2328	3297	7393	11899	2232	6422	11941	6017	2636	2636	6141	6363	6487	6578	3927	4270	4947	8246	1644	4168	1909	4345	15551	5835	5686	4876	5835	1725	916	3852	1300	6265	8843	2491	8094	6688	3178	1285	4825	3306	6164	9646	3851	9216	2882
MYOM2	209	194	132	230	101	375	118	107	385	302	485	208	5	28	82	23	10	245	50	62	55	130	20	53	27	19	70	9	17	4014	10	63	36	31	105	17	44	174	9	20	117	13	51	240	140	55	85	8	85
OTC	7	95	0	1	132	5	31	1	3	30	1	7	0	0	4	0	0	0	3	0	0	0	0	0	0	1	3	1	0	0	0	0	0	2	3	0	0	0	3	0	0	1	6	7	0	1	3	1	5
CYP46A1	121	246	69	94	111	120	379	293	127	132	47	13	43	22	32	33	131	79	19	29	80	65	22	39	31	58	19	18	14	43	31	38	267	8	174	41	35	26	13	12	59	37	87	33	33	54	55	8	109
AC118549.1	3574	2611	3775	3623	1542	2102	5279	9041	1849	6103	5341	4583	2863	3059	4079	1577	2068	5265	3697	1931	2222	5739	2024	3417	2188	3516	5386	8541	3069	2256	4673	2549	715	3519	1381	5919	1886	1699	3515	4604	3484	1429	6040	5246	2668	6171	3371	4854	3423
SLC18A1	4	0	2	2	1	1	3	1	2	7	0	3	0	19	15	2	2	2	11	0	10	3	1	1	1	1	6	4	2	0	1	0	2	7	2	0	3	5	2	1	1	1	52	0	8	26	5	2	3
USP2	1133	188	356	338	168	208	986	639	369	222	646	48	214	923	459	331	301	542	554	520	896	229	154	193	235	232	31	385	509	23	115	92	339	310	259	453	241	303	156	96	654	373	473	609	185	354	311	416	220
CASR	2	2	0	2	2	0	4	0	1	3	1	1	0	0	1	0	0	0	0	24	3	3	2	0	0	0	1	1	0	7	127	0	1	5	7	1	0	1	2	0	1	0	1	0	2	1	1	2	0
TUBG2	1298	2259	1251	1083	746	1036	2007	2528	1478	1394	905	489	482	766	621	905	838	1200	626	1363	948	441	780	434	656	612	896	309	759	231	657	228	1246	736	790	1007	428	1114	1451	1050	1502	469	774	356	339	510	443	335	909
RPL26L1	720	571	571	602	263	410	590	1108	725	666	638	973	1589	2089	616	2694	372	657	2004	1407	2134	674	729	830	2623	969	1110	990	885	1567	688	130	1745	1305	1115	1853	543	856	2074	815	1241	834	935	3551	868	927	1301	2261	515
FLT4	3535	2127	500	1624	1893	1415	1781	2348	1236	2600	449	489	215	773	563	424	390	948	798	806	1955	683	666	965	429	370	631	535	708	1089	967	130	1009	495	1908	1093	1367	372	285	518	376	355	3299	263	445	558	519	287	1274
NSUN2	5407	3268	2850	3903	1786	2551	4269	9295	3491	4212	9952	10769	14043	8769	4301	6647	7623	4941	2886	10515	9022	7741	2513	8661	6413	7701	7477	19127	9746	9774	7138	1320	1777	8626	2368	3466	5736	11280	5891	7033	8043	5195	6229	7054	8468	5667	16648	8194	7131
FBXO42	2253	2814	1942	2382	1509	1487	3350	4450	1908	2507	3808	2816	1255	1267	2624	1573	1881	3054	2321	2229	3064	2923	665	2356	1362	2240	3551	2442	1724	1802	1949	1531	1624	1923	1577	2187	1415	1144	1475	2353	2036	1513	1981	2153	2511	4223	1593	2148	1953
MFAP3	2131	2008	863	1435	845	820	4017	4730	152	1896	1026	708	316	496	1284	1175	1731	1198	724	384	887	2999	654	931	212	437	2861	1252	1609	1161	764	502	77	458	228	568	773	459	2017	1482	1188	76	1291	347	762	2528	914	1542	1574
MRI1	1703	857	1542	782	567	1093	1520	4768	1087	1298	2177	509	799	2802	1499	2309	657	1879	2254	1016	2230	1753	1501	1577	557	1824	1647	1813	2194	884	3910	264	550	2198	809	1995	695	1561	1418	899	1070	633	642	2129	1177	1611	1604	1666	1194
METTL1	985	485	656	954	246	598	874	1356	1169	686	803	1716	1873	1092	881	1570	1135	1015	963	1410	1619	1056	587	1054	1709	1013	1495	2715	2145	1541	1655	355	2069	2004	1209	1768	833	1238	1458	1367	1822	1875	727	2100	1060	1231	1575	1534	962
HOXC8	364	1244	90	112	442	305	695	390	180	330	489	115	404	110	422	261	134	195	83	155	392	447	186	286	84	263	183	73	378	288	64	118	76	725	123	234	222	133	198	205	368	227	193	206	357	340	381	106	126
AGA	1395	932	1224	1497	647	938	2035	3418	1123	1784	939	1560	1197	1005	875	704	1249	1631	553	2530	2670	2420	301	876	548	1512	1500	1926	1185	629	1895	60	815	618	575	2237	1246	1497	1241	3794	1852	547	2133	2029	624	822	1058	332	531
PI4K2B	1483	542	776	852	367	791	1421	2523	800	1236	1667	1965	846	1858	3457	2064	3161	1434	1639	1886	1463	2296	1261	659	945	1248	4044	1738	1683	763	1263	18	376	887	421	1623	2915	1021	1379	2219	1522	373	2320	2142	1338	2078	1424	1867	1064
BOD1L1	7397	6341	4218	4764	3456	2187	7383	16475	1630	7503	6587	4946	2265	2456	10598	3951	5659	4787	2162	2582	3471	6761	3155	2248	558	1990	13916	2728	3767	4049	2762	4889	336	1656	818	2023	2738	1837	4105	6290	3884	778	6691	1855	2657	4579	3918	6296	4119
MAT2B	5641	5289	4661	4682	2437	3062	6498	7746	3138	7194	3829	3691	2691	2570	5192	3588	2274	8351	3375	2845	4350	5434	2018	2774	2729	3099	4909	3521	4118	2878	2394	932	1009	4044	1880	3357	2757	2521	3837	2958	2962	1217	5005	4175	3861	6329	2929	4766	2866
TLL1	1706	278	130	1221	481	639	2484	1054	219	846	33	142	6	163	351	108	254	432	56	67	289	747	218	86	68	126	730	41	122	228	124	932	55	34	87	26	220	22	71	124	85	20	294	24	171	636	140	61	150
EDC4	2882	1562	2173	2679	1398	1352	2316	3646	872	2762	2618	2493	2507	4721	3208	2717	3626	2681	2079	5106	5409	3626	1858	2460	1387	2808	2342	4285	3188	1815	3097	663	639	2895	1686	1716	1752	1265	5364	3918	3300	632	4071	1860	4892	2593	2482	3125	2203
TRIO	12530	10071	4818	6730	5044	3445	12589	17842	2552	9849	9386	12058	4345	5280	7511	4758	14746	6580	3772	7652	9337	9239	2985	11724	3814	5545	6942	9169	10670	5574	10631	3943	1498	3372	4385	1983	1641	17996	3771	7677	10544	1805	9038	3154	7198	7703	14181	11494	5981
VCAN	13333	2615	838	10666	7164	4952	30724	12099	3354	5345	6935	26579	2270	14864	37284	16043	51388	8598	10602	9269	36202	172996	20840	36099	3968	14474	31258	11557	26335	33990	21365	26564	11833	1919	45601	15525	34700	10253	8471	64045	19716	1337	17358	5560	24058	50307	29383	15171	40882
CLEC16A	2426	1528	2013	2575	963	1127	2621	3425	1378	2168	1457	1921	1875	1093	2306	2131	5962	2398	2457	3257	3848	2701	1875	5943	1641	3561	2403	2330	2966	2322	938	936	1207	1705	1094	2415	1533	2851	1882	2917	2888	1186	3537	1762	3562	2162	3128	2180	1125
MSR1	1580	280	860	1271	670	904	3937	2522	463	1497	571	2721	454	1422	3585	2513	990	1230	6271	1796	2796	8998	884	5639	1568	3011	5175	1138	5621	6272	1585	665	1670	7093	402	705	1511	1252	986	2381	2493	217	1591	2456	3271	7936	1490	3216	2880
CDH1	22187	614	29959	28708	2487	13900	31791	56158	15892	36271	9702	38806	8957	22234	20116	24394	19010	51518	9023	64557	28086	17422	7051	10585	6163	15303	14187	23618	35522	867	4970	18	713	9396	165	21423	35310	13919	28465	40263	15323	6323	79884	16086	99331	20492	28687	42447	6118
MTREX	5075	5588	3376	4000	2448	2476	7139	11374	1838	5237	5043	3987	1602	3138	3315	6207	3435	4982	2961	2955	3703	5917	1365	4989	1687	2672	16007	4466	2338	4777	4308	1559	833	4725	1982	2553	2490	5583	4310	4917	3423	1291	3581	4095	3001	7469	3649	5665	1655
DNAH5	669	24	1102	1178	77	339	916	3127	298	1360	480	1415	30	91	445	53	22	1975	166	211	119	111	57	66	348	95	12	576	229	136	35	2	16	201	11	28	23	382	237	20	185	21	348	32	66	29	191	274	40
ZFYVE16	4969	3515	2918	3094	1569	2275	7739	11714	1583	4091	1869	1874	681	1872	2345	1763	2788	5085	1535	1354	2794	6163	1447	2006	1556	1810	6166	2105	1917	4109	2877	2046	656	1118	1221	1842	1497	1071	2787	3181	2305	542	2467	1859	2287	4934	2647	2564	3487
RIPOR1	6308	5084	3289	3914	4108	3869	6790	5554	3596	4064	1986	2943	2784	2618	5606	2306	4195	4003	3492	2493	8490	5160	2707	3454	1925	3130	1485	6128	3909	2357	1942	1422	5987	3179	3702	1585	5181	1690	3487	2852	2861	1160	4111	1812	5891	3853	1591	2778	2195
C6	382	2798	8	295	911	282	1181	315	78	282	0	51	0	35	142	0	18	93	30	21	493	2278	23	38	20	1	1	0	42	54	1	3	47	26	8	1	20	11	7	23	7	43	446	2	285	159	56	23	732
RAI14	3084	961	1799	2839	1747	2868	6421	6930	1156	4606	3174	5940	8421	6029	5683	3482	18341	3868	3570	3350	8944	13121	3664	8825	7201	6531	3738	5841	6136	3052	8455	2510	1769	4012	3938	1335	6943	4459	3835	6604	4427	534	12746	3828	8397	5363	7829	6922	4844
SOX30	10	16	10	17	23	3	31	17	10	13	68	52	0	5	68	35	21	9	58	37	45	28	45	27	4	43	196	15	17	4	10	4	7	20	18	50	7	37	356	5	93	0	66	9	199	23	19	3	57
PNKP	1481	616	1033	1389	618	583	616	1570	1291	1152	1981	2004	1322	1454	1230	1268	1729	859	1873	3207	3510	504	801	2248	3360	1810	966	727	928	860	1706	276	2909	2667	1705	2133	2242	2892	2066	1710	1391	2257	1134	1008	712	1279	824	837	1174
BEST2	6	3	0	2	0	2	2	1	1	7	15	8	1	6	2	2	3	1	3	0	1	2	6	1	4	1	5	3	2	0	5	4	7	10	3	3	1	3	3	0	3	3	0	7	0	1	5	1	3
PHLPP2	1389	1643	841	1169	757	880	2162	3118	444	1677	840	937	650	1590	934	514	880	1357	422	979	1563	1323	587	454	334	1068	1167	1278	1121	770	1338	939	167	539	296	1296	312	611	2019	1692	2402	258	3269	862	2066	1661	2124	1255	871
SPDL1	508	329	413	535	197	307	539	1442	324	720	1582	983	1806	1397	1190	1308	1195	776	1747	1224	2220	1492	1088	1675	1382	1029	2568	1374	1344	869	781	620	244	1849	752	3815	705	964	1736	1352	1693	488	1317	4007	752	2419	1422	3025	863
STAU2	3032	3428	1755	2237	1661	1540	4921	6275	1138	2803	9108	4778	4752	3122	3825	4188	4143	2541	1435	2134	3852	5830	1924	1791	3487	1718	4956	13147	3354	2201	4096	1041	548	3299	990	5056	2727	3108	3940	5166	2391	809	3043	4480	2120	3808	3685	4822	1391
PQLC2	652	589	626	729	322	494	558	1268	853	669	1076	874	1333	1018	1074	523	890	767	1769	1564	1157	784	379	946	1115	1113	1042	1311	803	396	592	120	2632	1069	1023	921	829	794	862	1231	503	1064	550	958	1241	1075	397	591	470
CTNS	1265	1276	908	1004	672	665	1663	1608	921	964	654	801	518	1046	1202	692	1333	1431	1659	2067	1292	1808	1202	1184	1054	1139	1453	1342	1453	998	1323	369	1254	2089	821	634	675	3789	731	1215	1197	587	1228	1227	1046	1819	671	727	687
RTN4R	148	17	139	159	41	143	104	182	144	159	1568	880	498	427	648	709	899	246	589	649	1355	143	663	880	905	582	632	47	166	221	798	10	190	72	159	677	463	1243	611	382	671	336	528	478	253	267	256	154	570
PHF23	2753	1381	2074	2008	755	1537	1676	4272	2663	2309	1765	2249	1799	1667	2286	2607	3343	2360	2587	3074	3162	1444	1777	2700	2384	2535	2237	3161	2325	1774	3268	765	2183	4689	1787	1732	1426	3807	2213	2882	1508	1723	1865	2624	1575	2416	2228	980	1440
CDH10	18	2	6	5	9	8	95	4	1	2	2	1	0	0	0	0	0	3	0	1	1	1	0	0	1	0	4	0	1	0	0	0	0	2	1	2	0	2	1	109	8	0	0	4	0	0	1	8	19
INPP4A	2542	2163	1276	1864	1392	1290	3523	4430	905	2179	2574	1499	3027	1226	3045	1592	3504	2199	2504	1860	3332	3045	1836	2000	1171	2078	3463	3352	3142	1254	3973	1659	745	2351	823	1747	1463	1133	2328	1369	2775	1196	3546	1299	2855	4623	1277	2708	2026
RAB27B	3225	174	6102	3359	347	3287	7452	11840	1036	7789	830	1212	129	1888	1777	716	931	5743	566	743	442	3307	531	100	314	884	604	529	410	1846	2225	29	157	429	105	1053	535	933	616	2565	1812	234	565	1060	566	808	1302	1017	239
PSMA4	5719	5526	3404	4383	2703	4035	7207	9805	4870	5549	10889	6115	15252	16645	6024	7676	6950	5959	13776	7311	13314	5975	2699	6933	14461	8518	11257	6036	11324	8063	6557	2836	5343	8546	5291	18125	8905	7931	20727	9040	17644	6511	10332	14320	11294	12972	5527	7830	6724
MYO16	62	1105	26	47	248	81	344	190	69	190	73	89	0	50	67	6	3	35	1942	129	111	40	5	7	10	26	268	26	66	5	21	8	5	130	0	4	180	37	104	3	15	4	78	16	79	43	50	29	185
LSG1	2702	2182	2218	2972	1143	1745	3459	6814	1567	2840	5940	4110	5426	3784	5195	3655	4649	3280	4152	2284	2479	6544	3037	4154	2870	2321	5701	7276	6248	1842	3761	1199	1180	6683	1535	7491	4314	6444	5687	3750	4889	2858	5245	3169	4673	6096	4345	5898	4518
PARP3	1391	2527	1533	2152	1317	1376	2005	2270	1458	2145	193	868	763	466	701	405	594	1669	2852	471	1825	1583	597	709	504	1266	250	637	602	845	212	280	765	1029	575	414	628	714	1715	440	1412	390	1140	501	1289	497	1010	579	603
TNC	21453	1565	16893	22910	19003	7462	38204	16667	7357	18943	13468	4522	8382	66436	14245	3989	30871	12956	3550	10879	88231	37246	8732	34171	4666	87384	1362	5614	10358	4926	19585	72479	13679	2354	111735	1543	9977	2090	8720	4290	45029	3470	41292	2354	9791	37266	30434	172193	19997
THAP3	490	1100	833	818	541	424	393	977	991	983	778	836	729	649	752	202	667	665	1547	579	915	615	309	655	878	1278	719	1174	663	599	515	252	2534	775	1221	858	574	1007	728	385	357	472	268	760	707	709	308	388	501
RIPOR3	816	309	45	194	340	238	440	420	381	273	505	56	47	145	270	151	141	160	225	292	640	192	177	171	182	331	75	162	159	43	98	26	686	366	75	394	169	46	129	68	227	61	455	26	44	191	69	53	111
TDP1	1342	916	1141	1295	408	659	1447	2747	951	1409	1936	1392	1585	2137	1794	1798	2762	1801	1222	2059	2360	1771	638	1811	1402	1514	3060	1900	2012	2595	2071	436	473	3407	973	1246	1178	3800	1645	2519	2111	826	1766	2853	1417	4542	1810	2663	745
AIFM2	1615	11119	991	1144	5099	2167	4948	3326	2919	2462	1429	1011	842	1430	1544	456	1022	1101	1952	1710	2896	1028	558	875	2928	2233	920	2466	1110	2368	970	218	818	852	557	3369	1085	2378	2690	3006	1224	2448	933	805	880	2282	764	831	461
C2orf83	1	3	0	0	2	0	0	3	0	0	0	1	1	0	2	1	0	0	0	0	0	2	0	0	0	0	0	0	0	0	0	0	0	0	0	0	0	0	0	1	0	0	2	0	1	1	0	0	1
AL049834.1	688	946	531	650	340	436	1220	1355	782	757	443	345	273	244	494	724	603	816	181	586	512	558	167	419	259	290	624	224	330	190	699	246	229	237	382	322	375	1414	677	577	698	168	458	680	353	737	280	424	321
MED17	2774	1202	1547	2301	827	1185	2707	4211	1933	2403	4496	1728	2505	1536	4362	2546	1807	2845	2400	2843	3758	2456	1187	1652	1917	1599	2907	3485	2243	1478	4236	636	498	2628	1123	4032	1946	4681	4956	5119	4042	734	1927	2485	2033	5686	3369	2987	1768
RETSAT	5079	51243	5233	5303	16327	9686	22061	14514	9209	9542	1299	2639	2603	3304	3558	4924	1999	4185	5236	4750	6053	5844	1577	4544	3069	3245	2251	2480	6931	14188	3023	693	1107	5590	1823	3637	3118	2253	2428	5089	4034	2633	7068	1221	2801	5597	6932	4175	2171
CAPG	3607	2394	8862	7121	2608	2737	3458	3450	5569	7971	3490	14553	4922	16829	17548	13973	6922	4818	23401	27119	25128	9309	4660	23368	21860	26448	10396	11985	20193	8744	12853	108	14963	19000	5968	8596	12692	13560	14297	7642	16850	5409	32277	11493	17616	12153	12069	16974	4747
AP2S1	2733	2522	1911	2497	1705	2039	2621	3986	3454	2202	5587	5933	6947	8536	2558	6824	7657	2681	4801	4929	6582	5280	1475	8748	10866	6450	5174	5338	3747	5859	5142	204	26092	8329	11350	10753	5947	8978	4200	4193	4533	8761	2994	6028	3562	5793	4003	6489	3927
USH2A	23	8	17	12	21	11	34	58	10	38	7	2	2	7	20	7	10	13	17	14	3	14	8	3	6	8	30	2	14	1	5	19	2	1	4	14	0	6	13	14	12	3	4	9	14	12	13	9	5
ZPBP	9	0	2	12	2	7	7	15	9	8	5	2	1	0	6	20	3	4	2	5	1	1	1	0	0	0	5	0	2	0	0	9	0	1	0	2	0	6	6	0	0	0	0	0	0	6	3	4	5
TG	25	13	23	27	19	12	32	46	18	5	32	39	15	20	42	59	17	17	76	24	55	48	25	33	56	73	19	28	39	53	3	3921	176	123	99	19	27	19	24	14	33	37	39	89	95	105	87	4	20
ADAM28	715	154	504	590	121	321	479	1410	413	896	70	329	106	208	1049	171	191	940	885	380	604	1830	146	364	781	553	1101	502	1410	656	181	54	357	1213	142	205	459	320	348	346	537	288	1912	230	1507	1916	308	275	152
BARX2	5174	75	2529	2891	112	912	1940	2350	3110	2695	1194	428	91	1866	10738	6643	2214	2011	2594	6086	3250	2252	886	1936	4325	702	1012	2133	4683	376	2601	4	218	8297	10	28918	2867	6038	588	14818	2561	4147	3684	155	215	6725	219	5082	29
DCUN1D1	2891	2279	1569	1717	1205	1263	3890	6595	738	2500	3630	3409	3086	2529	5460	2051	4218	2817	2695	1531	1559	6652	1639	2736	1684	1275	9351	5719	6431	1558	3421	688	456	2859	697	3960	3504	2170	6140	2827	4302	1776	4624	2365	3233	6962	3281	4976	2595
JADE2	5477	2019	4452	4270	2071	2169	2892	9487	1945	6171	1103	2304	1215	1524	3401	3393	1447	5848	2070	732	2313	2071	1210	1006	1768	1791	2038	870	2493	2733	1992	85	1751	2469	619	206	2635	527	1563	1157	1629	506	5140	1317	2962	1986	1677	1888	2347
ZIC2	32	29	3	2	75	15	18	68	20	39	945	322	7	1	9	0	5	13	0	0	0	21	325	551	17	182	0	3	3	104	5	104	49	3	40	1	4	0	9	2	5	5	80	47	0	1	202	236	290
LCP2	1715	1099	731	1976	576	1189	2521	2164	641	1784	487	1571	1327	1690	3772	1409	486	1370	2722	1220	3323	3782	690	1508	970	2246	2615	1718	3533	2966	328	167	1332	7570	1021	404	1578	451	1590	1059	1639	403	4342	1903	4115	5274	686	1900	778
TRIT1	1329	814	1074	1242	384	753	1509	3177	1117	1530	1790	1901	2455	3772	1926	2558	939	1871	1534	1746	1989	1312	2354	1124	1710	1245	2768	2778	2140	802	2266	902	703	2798	1219	5624	1048	1218	3280	1560	1541	1404	1637	3867	2812	2680	1693	1909	2066
ADRB1	49	849	46	25	165	108	243	156	151	103	4	13	11	12	29	10	0	57	10	43	56	13	16	2	15	26	8	23	57	5	2	5	6	115	1	2	67	11	11	11	11	20	120	2	8	29	3	5	9
GUCA2B	0	0	0	0	0	0	0	0	0	0	0	0	0	0	0	0	0	0	0	0	0	0	0	0	2	0	0	0	0	0	0	0	0	5	0	0	0	0	0	0	0	0	0	0	0	0	0	0	0
CUL7	2998	2882	3463	4308	1754	1565	2357	6010	2723	4051	1591	2738	2433	3971	7046	3764	16140	2414	9174	61469	7746	4092	9812	4077	3354	5929	2192	2128	10735	3056	10047	2437	3673	4432	4651	3967	2427	4315	5356	4349	6286	1493	8742	1433	4126	4849	3499	1724	4175
CTNNA1	27254	31658	21003	26919	19538	16520	31548	44637	20021	29144	22131	22509	17714	22276	29131	41275	30978	28895	15321	31988	26191	26582	14695	28075	12020	20964	34903	27931	24556	32219	19246	3270	10637	20321	15797	63635	19592	22296	24616	30386	22502	6688	25272	17826	16347	11628	21910	30733	24440
PHKA2	2647	5270	2034	2313	1859	1391	3954	5244	1933	3279	2833	1397	1193	1931	2680	1805	4379	2612	2493	1971	3075	2483	2089	1943	1383	1893	1672	1220	1285	2558	6557	1256	1471	1813	4213	2588	988	2945	3368	971	2520	1011	1574	2248	1698	2203	2703	2298	1530
CNTLN	1287	1048	351	882	601	414	1662	1419	296	942	3390	1524	280	1180	2168	414	899	681	685	633	823	987	537	708	448	203	2174	364	706	320	3474	2396	295	579	649	2087	400	214	1130	895	1386	169	958	801	406	2398	1241	213	747
EPHA3	421	1080	66	184	992	333	1059	270	44	402	84	41	13	29	97	96	78	148	78	62	134	460	93	59	22	33	172	22	101	156	11	3469	1649	41	1157	6	180	23	71	211	48	7	687	35	75	310	46	138	111
HSPA5	35348	26132	20970	34738	12219	21885	33631	61443	28121	26418	24160	40259	77947	36735	33296	58907	44235	41415	35567	47037	67906	108131	24715	33380	41961	83666	57365	78125	46996	37852	55870	10150	31379	41560	36240	48581	57988	41704	66778	84637	90024	18821	41599	58090	65051	133342	30110	58431	29580
DSG2	17039	8511	11394	11220	3026	6484	20002	34401	3134	17033	12357	20982	5109	19525	19599	18290	22290	14539	6574	20149	14784	25559	6166	12478	4729	16844	33409	32298	15953	1350	16199	255	543	10488	189	14439	7691	25894	40917	49300	15855	2992	27718	15046	29245	38362	22483	38721	6108
GEMIN8	1445	860	865	1057	532	632	1358	2059	1050	1319	1074	455	279	1029	643	1757	640	1388	1676	1292	1671	1230	696	668	845	901	356	872	648	1056	585	531	1221	664	744	809	1272	1149	771	856	630	327	1051	1386	411	1045	630	612	381
OFD1	4235	1282	2705	3565	985	1309	3956	6947	3925	3771	3291	2665	1571	4030	3290	2534	2991	4126	4987	5691	2987	3897	2196	1833	1547	1071	2404	1389	1896	2054	1980	1365	725	5792	1154	5983	2088	2099	3715	1311	2764	1104	2850	2625	2044	2995	3450	9476	2700
GPM6B	3815	1082	3057	4913	917	872	4975	5563	1568	3733	2587	3217	923	873	5170	3336	4575	4444	1323	6768	1772	1256	575	769	928	817	4031	1076	1111	315	1626	517	1184	2650	1424	2487	1672	4381	14750	690	1645	364	2383	1682	4017	627	2653	5569	1736
MAGEC2	0	0	0	0	0	0	0	0	0	0	0	0	0	2	0	0	0	0	0	0	0	0	0	0	0	0	91	12	2	0	0	2	151	0	0	1	8	366	832	0	1	2	0	0	0	0	0	1	0
PREX2	3245	8075	514	1490	2513	1688	7540	3668	389	2641	136	229	37	224	458	116	217	1052	243	119	660	1044	251	149	19	53	493	348	297	530	70	2924	34	120	351	160	608	122	155	573	111	57	587	262	232	1223	246	143	1014
WDR37	2196	1579	1729	1460	989	1292	2586	3559	1096	2470	1174	1095	881	1735	1827	1503	1268	2310	2242	1260	2539	2054	648	1310	1575	2309	5178	1464	1946	1840	3028	357	477	1576	555	1683	894	1120	3063	2116	3264	657	3018	1793	3542	3178	3060	2106	1353
YTHDC2	3595	1794	1916	2717	1030	1965	5272	9018	1016	3947	1371	1606	740	1605	2160	1565	1585	2881	1729	1215	1909	3427	976	1313	1313	1243	4473	1358	1461	2334	1452	1280	456	1639	985	3585	1230	1447	2201	1988	1432	815	2367	1738	1718	3979	1738	3515	1693
CTPS2	1880	1598	1814	1667	994	1066	2678	6364	1411	2226	3616	2051	862	3434	3063	4571	5573	2652	1764	4451	5114	6259	1974	1644	2097	1801	3037	2744	1592	2391	8365	1216	393	1575	990	2820	2482	2981	5611	2169	2169	890	1856	3093	1815	2780	2798	2569	2890
ATP6V1H	3486	3068	2936	3145	1820	2152	4304	6603	2746	3169	9639	2977	2471	2706	4062	2925	4127	4431	5931	5608	5054	5387	1166	4506	2603	4340	3537	9888	6549	3834	4632	805	3762	5612	2506	3359	2913	2811	2640	3839	2807	756	3133	4338	4176	5758	3983	3485	1685
POLR2B	7323	6932	5036	5667	3265	3958	10649	18231	3172	7768	14895	10702	6188	6103	7515	8753	28088	7966	10763	7628	11413	10664	6403	8683	3031	5674	72088	16604	15657	7072	14740	2769	1337	9373	2177	9143	7972	10480	16721	12428	14380	2793	11632	13494	18415	39304	9465	10415	6756
FAM214A	3963	6195	3332	4216	2304	2380	7242	17557	1885	6368	1344	733	396	1388	2009	928	1414	5893	1117	1151	1575	4389	587	1325	368	1118	2764	2565	1380	4576	1266	708	189	995	457	959	1558	576	809	1842	1291	307	2487	702	941	2307	994	2115	780
ARAP2	1648	290	988	1336	253	811	1827	3533	369	1799	380	1387	740	1037	4537	648	1509	1215	784	687	1248	2109	803	490	475	941	2228	713	896	1172	2234	158	111	735	39	520	227	226	997	2000	1009	465	2074	3141	812	3162	1083	2969	780
TPR	12738	12141	7588	8535	6585	4693	15147	28789	5187	12740	9074	13669	9549	6407	21345	17475	18325	10263	15739	15885	9813	53099	9209	9213	7352	11122	38889	16241	14701	9768	28003	7077	1784	10580	6277	24327	8333	9468	31327	27596	11013	8521	15654	15833	9272	40415	30786	24048	9527
CP	3793	267	1697	3317	610	3605	3427	2958	1131	5698	314	5175	9707	207	1412	8902	15283	7443	516	60	2690	21206	791	30939	15503	7859	84	95831	16962	1907	10186	27	70	13844	27	67	10226	16	983	7331	25760	276	2898	345	16648	12698	11544	10098	2489
KIAA0556	1977	1032	1655	2322	1009	973	1684	3489	1216	2388	1106	1678	762	1067	1320	1083	2841	1921	2220	2010	2192	1719	1627	2981	783	1439	7955	1876	1704	1677	988	633	517	1200	650	3411	666	1840	2004	2226	1641	588	2068	1543	1348	1623	2648	1892	797
DTNBP1	1232	845	1014	1062	681	749	974	1393	1489	1153	1638	963	1801	1464	1748	2127	1072	1168	2726	1898	2311	1942	1605	1338	1792	2635	4624	1194	2438	941	2529	397	1741	3101	1192	2433	931	2011	2822	1166	835	526	1176	2714	1108	1241	1651	440	910
XK	221	26	100	128	199	91	180	353	39	180	2012	1350	30	529	965	34	68	134	306	179	129	1033	180	300	147	169	922	290	726	17	775	3	23	203	18	204	167	312	1213	877	361	9	330	375	546	1358	246	1270	121
ANO2	537	436	187	271	200	288	561	270	153	324	8218	653	32	29	62	16	44	192	24	104	556	38	83	38	17	15	27	78	883	190	7	31	18	20	31	17	24	50	36	9	78	21	499	27	17	44	165	26	441
C12orf4	1437	1229	780	1138	598	757	2258	2694	874	1211	6080	5093	1018	736	2381	1177	2337	1435	1592	800	1816	2654	824	1409	1471	1492	7767	1524	1275	1284	1196	436	572	2660	789	1473	1125	2627	1200	1286	1762	1141	1695	2347	2334	3193	1962	2096	905
SCML1	1115	1073	392	653	400	549	1751	2100	335	1245	562	42	189	115	1129	287	641	970	972	164	879	836	1333	387	224	665	288	112	234	205	2143	155	130	506	258	398	235	510	329	55	1969	36	397	87	350	1773	621	148	322
WWC3	5375	2722	3601	4268	2549	3076	5909	7146	2668	4716	2949	3675	2006	3044	6465	10927	3957	5827	11374	4245	5545	5386	4746	3337	2021	3345	2809	2420	7505	24780	11508	1979	1523	2389	1727	2814	4784	4209	6354	3267	3533	439	5778	6446	2655	5924	3178	8716	3211
ARHGAP6	817	700	110	383	662	378	1222	1002	297	574	119	96	6	110	202	90	57	434	122	133	307	291	125	177	33	65	164	59	129	2693	41	1268	166	114	442	103	216	105	43	92	126	25	174	42	119	979	79	120	135
FAM184B	93	18	136	162	23	25	53	136	93	79	272	91	82	18	70	6	14	109	12	170	53	19	46	5	25	22	35	83	14	6	131	100	17	39	17	22	18	9	160	235	11	15	22	7	6	15	47	10	327
MAP4	22308	42372	11269	18495	25331	13097	34503	24401	11889	18932	7815	19544	16278	18381	22491	24099	40606	13411	18551	16848	29679	31365	11317	22753	10532	21065	11391	34230	24742	15380	10967	8810	18481	27334	13520	9072	10882	13196	41788	16059	11529	6465	22041	13104	13016	38658	30898	23772	13818
GOPC	5149	3587	3037	3361	1785	1890	5855	8623	1637	4336	5119	5287	2684	2788	5518	4253	9874	4854	3633	4014	5322	8529	2991	2599	1416	4564	9973	3792	4007	2076	3595	932	697	2643	1327	4007	1416	2650	3330	3605	7215	1396	4426	2851	6383	6562	6834	3235	3120
ROS1	15	0	1	1	2	1	18	0	0	3	4	250	63	7	95	2	93	1	9	1	14	39	169	13	39	174	37	25	2	1	0	1	22	1	2	1	7	35	81	32	172	100	7	22	197	15	1869	31	8
USP28	1810	1226	1929	1573	765	846	2215	3294	908	2256	4915	1842	1671	1255	1999	2121	1613	2871	2925	1478	2356	4339	1064	1225	1300	1287	4984	3096	2895	929	800	682	403	1099	779	1992	2415	3297	2103	4768	2648	689	3271	1689	2432	7085	2929	1586	1058
HDAC9	997	1940	373	347	711	878	1917	1095	210	1121	1058	1408	81	790	3241	204	281	557	735	168	1869	5600	257	1336	838	670	260	403	560	300	11504	1377	370	2558	1132	94	2782	131	2264	3594	311	133	1555	279	276	1206	524	257	1094
TSPAN17	2117	1095	1343	1716	868	1197	1429	3028	1551	1748	1116	2158	3581	1714	2386	3723	3189	1722	6368	3069	3832	2078	2068	2512	11571	6696	1477	2703	2541	1764	872	268	4768	4221	1936	2268	1693	5021	2049	3251	1766	1092	3562	4045	2781	2802	2462	3152	1541
NOP16	1220	530	551	766	246	518	451	1273	1028	643	726	1622	2523	1407	1002	3208	818	542	3534	1882	3036	989	1034	1154	3749	3365	1177	1969	1301	2657	1285	269	2616	4347	1694	2130	570	1732	2462	1072	1177	2250	904	6113	1116	1576	2388	3034	1507
CC2D2A	1953	1806	737	1214	1438	587	2401	2239	1027	1453	1501	1266	410	753	933	542	920	1203	406	775	939	1200	610	511	187	423	2032	1337	762	237	495	1062	416	668	507	440	342	552	674	1502	506	312	981	757	512	916	776	882	845
RRM2B	3189	2249	1711	1946	1256	1691	8790	9055	1001	2699	4857	1441	1245	1354	3178	3260	2257	2893	2879	2381	3381	8525	1051	1732	532	1483	7125	3515	4532	2534	4474	492	751	1674	1411	3487	2157	1289	2859	3105	3755	861	2498	1403	2784	5220	2696	5328	2063
ZNF800	2508	1645	1405	1510	793	1137	3286	4957	627	2155	1577	1213	1303	1955	1264	1971	1427	2168	1583	978	1212	5160	996	886	422	1119	2633	1692	1663	1825	1534	320	358	1251	383	1090	1178	918	1998	2239	2091	507	1643	2844	1631	5456	1776	4508	1042
TNFRSF17	135	2	81	112	5	35	67	452	293	186	10	134	2	81	412	13	67	222	38	119	82	444	7	51	36	523	168	21	289	127	17	24	4	90	0	7	300	6	69	77	137	10	294	7	30	35	1	1	6
SNX29	2759	4527	1722	2291	2410	1534	5111	4761	1361	3384	1297	1245	540	1225	2482	2356	4321	2686	1633	2213	3097	5654	1665	3072	541	1625	2676	1326	3113	3338	1387	731	1167	1201	1139	1458	1305	1513	1505	1791	2555	347	4712	1031	2297	3026	1851	2356	1060
LMO3	245	4769	503	168	1176	519	1326	575	272	430	73252	2356	37	64	224	81	270	217	70	165	549	214	61	21	279	84	425	350	69	113	256	1950	1	496	1	226	22	413	186	391	75	247	249	460	96	117	178	266	2305
MRPS10	1993	3261	1699	2125	1266	1673	3874	4449	1572	2394	4151	3945	1911	3819	3807	3819	4429	3028	2933	12395	3500	4001	3227	2495	2874	2754	5657	5516	6194	2640	6526	678	1033	4424	1497	3210	3851	3947	5376	3631	3962	1605	4129	3628	3872	6394	3195	3823	2951
GUCA1A	1	0	3	2	0	3	0	3	4	2	13	11	6	17	18	44	10	1	9	7	15	7	25	53	23	70	5	18	11	9	0	0	0	2	0	0	17	9	37	36	7	0	7	0	11	13	10	2	5
RSF1	6198	5176	3684	4319	2756	2124	6659	11009	1732	5871	10375	4771	4452	2353	5766	3534	13168	4544	2622	2240	4620	10223	1639	3725	1958	3690	8603	6999	5062	3024	7541	2215	416	1996	1216	4621	3896	5195	6972	60910	6902	1449	5705	5463	3631	7425	5440	4796	7844
VPS13D	9109	8764	6952	6554	6826	4456	13205	20832	3653	10573	5243	4144	3619	3010	6381	2784	5681	7147	4848	3621	5859	11294	1199	6128	1885	3892	14254	8245	7045	11524	4516	4778	1229	3712	1528	3295	2179	2013	3358	7259	7284	1455	13135	2337	6348	11446	4777	5861	4186
CELF2	8122	15374	1618	2786	5026	3307	14797	8052	1992	5935	4088	6480	508	1314	5542	919	3955	3068	16430	958	2995	5096	1077	1226	416	868	7329	1080	1878	2037	205	806	326	4978	512	1072	4286	340	3968	600	2871	324	5394	1306	17989	9942	4686	2520	2845
FAM120A	13276	13275	10190	10678	6757	7098	16071	24887	6309	13751	10881	15098	12658	18100	11836	12645	8215	14985	15683	9485	9557	16866	7386	10237	4999	11787	26926	24889	20624	13026	12980	1998	2816	10949	3711	12593	12993	15011	18554	14001	9293	5574	13479	19402	20703	27511	9918	29195	5957
R3HDM1	1747	3861	1147	1568	1275	1003	3537	3486	651	1718	5232	5713	3112	3680	3666	5220	7091	1771	4771	2356	4099	6921	2524	2574	2503	5157	6661	5592	4675	3378	5008	2162	773	3256	1037	4547	3127	4530	3507	6347	5745	2251	2817	5656	3695	11895	4495	7650	2802
COL9A2	815	35	1550	1723	139	479	510	1311	1179	1803	1220	1867	2021	886	6015	298	4157	1140	302	5034	2087	421	4708	1382	3700	4428	1390	635	901	219	3921	597	595	746	604	3472	445	738	7480	590	2124	799	1882	1559	1622	138	707	1136	10728
KITLG	3902	2790	2853	1971	1562	2191	8522	3566	555	3364	1262	4385	538	461	1481	468	2067	4793	869	173	1085	4425	648	1410	785	774	1735	3316	782	9725	1224	199	548	314	796	209	4079	846	597	1230	10245	159	889	348	1670	1825	5314	2614	1106
ERCC8	457	965	340	425	381	330	959	1297	177	589	400	493	144	435	330	394	709	563	345	355	602	789	218	459	302	257	1615	448	355	630	376	154	209	269	357	292	326	457	799	659	502	226	471	589	407	1091	403	674	557
ADAMTS6	116	114	11	108	117	99	317	197	34	85	273	58	29	160	305	95	112	36	91	128	447	909	240	486	44	216	176	201	143	125	97	210	17	36	151	51	138	58	67	107	245	36	133	70	106	260	166	199	337
H6PD	11185	10663	6070	11157	8697	3909	15212	16110	5757	13042	2067	4426	3431	4896	11133	4035	6160	9324	7057	4458	12765	16548	2670	5153	4821	6237	6268	4471	6992	3988	4149	3475	8020	3383	6233	3778	3856	8316	4989	3357	4708	1677	7275	2248	8544	11402	3764	1634	4787
VAMP3	9649	15056	4529	6004	6995	6330	15800	13468	4951	8834	2558	4368	4005	3387	6714	4474	4270	9208	3641	2942	6980	13885	1789	5441	3404	7475	7498	8201	6126	7588	4864	776	4552	5445	3421	2977	3419	4306	4853	2448	4009	1689	4793	4017	7593	13328	3842	6880	2939
PER3	4806	8393	1097	2206	1565	1777	3107	7155	637	6175	12664	2311	455	1348	2157	1120	3782	1727	1259	655	3612	3292	287	2628	268	1246	2934	1762	1210	298	1584	180	252	423	214	3040	677	369	1215	371	1589	410	2509	1089	2281	890	1121	1720	1913
UTS2	6	0	1	5	0	1	7	4	22	37	51	3	24	7	16	3	1	1	4	5	13	1273	7	4	19	5	8	5	10	11	5	0	13	13	5	12	6	1	3	7	1	9	16	5	2	14	0	6	3
TNFRSF9	51	13	52	31	5	39	21	38	10	26	84	340	202	319	883	214	99	40	413	138	702	803	96	284	73	443	302	620	927	438	45	11	213	763	354	21	223	41	416	142	327	54	709	266	1859	1063	175	348	37
EPN3	575	21	1218	892	71	430	423	1971	780	858	611	302	557	1142	987	3529	1274	1070	3789	2133	925	632	528	959	646	1158	738	3705	557	1255	243	25	208	1676	95	9412	1615	2200	636	2807	1913	1147	1300	1591	90	268	1064	2861	534
LTBP1	3741	4154	1066	5335	8522	2411	9756	5651	2119	4999	3351	5081	3131	4601	7816	3794	22441	3973	1533	9890	11165	14856	2842	15811	3590	5573	11352	4676	8877	4115	10811	8753	1798	1941	7723	30439	9838	5386	2540	6770	10169	569	4819	2496	12682	9797	10490	10976	7350
RCN1	7872	6507	4391	7306	3172	5982	9437	12988	5179	6608	8677	15171	11887	8747	7550	9662	24613	8003	11663	7798	10733	13976	9827	26914	12416	16646	14875	11724	11341	3950	24953	2201	13331	7627	5534	11567	9662	11857	13145	17680	23517	5532	8472	23282	9886	17265	6672	8872	12142
ELN	14608	5053	778	6602	14917	5079	9581	3219	4965	3544	2894	1075	26604	95667	60102	130	11883	3127	997	2821	58751	7779	13182	1341	8278	3141	2727	121	743	2451	223	291	3168	752	907	2503	694	74206	9404	644	24456	2199	31587	64	177	1815	6195	133	4517
RFC2	1223	1020	976	1244	654	839	1134	2053	1067	1321	5841	4496	2304	5623	2872	2946	3219	1425	4413	3527	2931	3936	713	3304	4118	1929	6490	3607	4230	3128	5482	239	2616	2668	2327	6559	2769	3780	8014	3687	2764	3571	2613	7650	3517	4429	3586	3366	3164
ARID1B	8457	8323	6593	7401	3872	3267	8951	11611	3083	9026	12193	10736	6558	4438	7943	4892	11811	7893	8233	7276	9754	10707	3866	10241	4997	3842	14919	8277	6255	5212	3695	6968	868	4456	2387	3934	5516	7149	7634	8781	12812	1336	8449	8049	7514	9880	8868	8273	4079
CLPTM1L	5829	4984	4399	4958	3383	4041	6769	10235	5205	5171	9823	14721	24010	14507	6566	10116	35104	7157	8891	16692	11639	11104	3383	12751	23305	12928	10368	15509	13866	9072	8405	917	6859	10164	6322	5541	13632	24362	7082	13888	11916	9961	8095	8031	9733	7257	12551	7901	9425
NEDD4L	4533	5950	8412	5999	2135	3917	7361	10952	5881	12278	14252	6883	3740	5297	1555	4916	1952	11305	2289	3942	5181	3393	1386	3545	1396	1718	3333	4893	3628	2691	3578	1779	1235	2432	1081	5103	2499	6371	4828	10245	3321	1259	1466	1741	2908	2927	5632	6770	1128
FOXP3	91	24	127	144	25	88	58	107	95	121	174	538	395	405	1377	424	216	129	463	487	1406	798	205	489	68	878	459	249	606	836	157	51	73	1465	39	222	405	191	337	208	146	323	1044	410	550	892	99	423	124
PPP1R3F	448	200	260	315	191	150	197	322	383	226	286	192	146	48	171	540	419	231	470	672	806	411	181	166	390	1228	96	100	64	495	398	123	453	397	406	383	141	311	239	113	136	137	270	205	154	180	358	310	186
HEXB	8923	5210	4755	5761	3657	5018	12643	10511	6671	8253	2145	6228	1720	7130	5967	5893	8340	9411	10260	5803	6776	12126	3668	5823	6778	10163	9429	4601	7507	6453	5739	778	9504	9881	6135	5384	7918	4682	4673	7905	6005	1834	6581	7934	7472	12168	4747	6055	3403
PTCD2	818	1183	757	816	589	519	1670	2355	541	1057	663	601	234	385	556	463	723	989	800	687	838	771	360	466	247	456	831	773	456	772	621	866	331	609	552	410	265	713	593	504	620	258	855	776	481	1092	456	875	640
NEXMIF	248	104	221	136	104	107	294	721	45	288	2210	96	0	553	603	237	915	148	13	150	34	163	112	316	9	4	408	85	65	948	87	60	1	71	2	676	4	10	84	238	650	90	252	271	509	969	1286	617	224
JKAMP	3002	2754	1777	2070	1177	1549	4317	6188	1418	2627	1256	1283	903	1464	2274	1287	1456	3318	2058	1358	2544	2733	924	3603	961	1929	1525	1425	2278	2741	1979	373	699	2166	676	2182	2207	961	1744	4865	1253	426	1583	1756	1979	4597	1217	1459	1200
DKK3	13332	1711	6476	9626	6707	4106	15630	8176	4966	8104	1393	1857	526	1181	2205	3610	7198	11327	697	3748	3261	5587	2643	9359	1321	5995	1416	2375	3707	3544	952	434	3189	1108	2107	676	2605	840	901	1375	1193	656	1827	142	595	660	1648	957	2423
ARHGEF5	1157	476	1244	2021	302	571	1215	2068	1877	1758	730	79	1228	2222	1641	1470	1166	1212	1303	1251	1224	847	823	1027	1327	2051	2435	892	2535	802	720	8	511	728	218	1276	993	1876	1482	1943	1112	430	854	1425	451	2623	336	1443	861
NFE2L3	1017	474	565	790	278	706	1313	1845	423	1467	3357	9720	2576	2395	3532	3177	4065	902	12640	16246	1501	6498	1164	1146	4216	2711	3865	2922	4590	948	7081	444	268	4018	346	6053	6708	3243	3969	10924	3441	2366	3407	9097	7829	8592	9932	3362	910
MCUR1	2168	3109	1917	1708	1556	1514	3791	5930	1630	2809	6960	4435	3247	4007	4038	4860	2623	3204	3940	2519	3324	5930	2671	2639	2319	2886	17793	5442	5855	2851	7871	599	991	3766	1368	6925	1779	6624	9473	2947	2918	1548	3351	5092	3935	4441	5649	1973	4129
LIMA1	17182	25846	9372	8681	8832	11150	25341	26945	6733	15030	4998	3308	1509	2669	8200	3231	3120	10578	2343	2461	7308	30515	5243	3776	2037	3728	3836	1363	4705	11242	3434	1793	1982	1798	4637	2953	5559	1475	1607	7184	3850	862	6013	1921	2377	6981	2598	2704	2857
LETMD1	3338	6802	3690	3620	2445	2185	5702	6719	5216	5043	2597	3327	1261	2441	2741	1790	1888	5384	2073	1905	2586	4324	1332	1757	1279	1820	2992	4375	2764	3036	1886	1278	1103	3453	1817	1808	931	2154	2489	2139	3781	1685	2315	3991	1437	3213	1963	2951	1510
SLC4A8	387	21	775	550	57	804	577	10034	220	1822	3371	326	36	54	217	131	39	507	123	177	159	856	134	190	40	311	265	44	604	1512	336	113	89	169	220	48	141	52	46	1884	130	75	242	126	86	222	247	101	209
LAMC3	1069	70	388	1255	31	53	204	779	1609	484	172	189	775	121	71	439	216	878	149	116	838	31	1139	261	151	504	124	538	229	71	246	120	12999	37	2792	29	395	60	208	75	135	315	330	37	27	88	194	344	1411
PTGER3	3332	18796	884	2718	6422	2815	13277	12784	1973	3049	105	326	47	199	942	619	348	3256	230	117	1989	2913	451	440	99	222	207	163	153	292	23	57	102	231	190	49	450	48	142	384	58	114	776	56	319	1539	655	1049	932
TNIP3	23	3	8	15	3	14	18	40	3	22	8	19	63	67	126	40	45	11	31	25	48	328	7	21	47	70	90	1034	126	108	7	1	59	58	0	3	28	5	115	294	56	14	46	51	573	121	32	221	9
MAPK9	2963	4082	2133	2320	1874	1880	4973	9623	1834	2909	2698	1583	2438	3299	2578	1823	3501	3332	4813	1660	2784	2807	1689	2064	3829	2131	3978	1611	2541	5141	2045	589	718	1546	1228	3298	2425	3613	2841	2427	2570	1020	4269	4897	3386	2650	3113	4194	2369
COL23A1	312	34	285	385	123	78	82	146	148	248	51	132	132	70	616	262	52	173	78	251	458	32	141	891	424	181	30	297	55	75	1	41	361	158	763	39	134	446	58	30	866	44	116	8	52	170	157	20	212
BCAR1	5203	1526	2171	4516	1827	2088	2292	2450	2637	2760	3053	3326	2256	3821	3041	4908	5793	2714	3970	6222	10408	3365	2576	6013	3556	8942	1356	8871	1898	2637	2108	534	9550	2696	8629	4188	5301	2319	3706	3588	4892	2002	3828	3506	1908	1421	3873	1534	2572
FAM160A2	4111	2000	2172	2767	1183	1500	3136	3803	2803	2599	1756	1834	1101	1394	2445	1637	3033	3504	2125	1950	2727	3560	2700	1985	1439	1797	1604	2219	1169	1158	1177	264	1580	2920	1535	2512	1107	1830	2780	1867	1600	825	2329	1636	1018	2362	2868	1252	2176
HERPUD1	8889	7705	7833	8290	3767	5750	8698	13819	8779	9358	2920	4183	2942	4773	12649	5831	5150	11729	5106	9674	8239	16224	2413	5860	3067	12083	5863	8133	9018	5818	2830	724	4355	7268	2157	8779	9171	3431	6369	9902	11026	1391	7504	4558	12244	6970	2024	3362	3082
HOMER3	1101	398	587	1040	599	486	597	1070	1652	911	2973	3790	4619	7067	2066	5793	3951	651	5242	3838	6060	2699	2778	3221	7486	7219	1680	2734	14600	1417	5510	303	13100	4738	4573	5755	1729	4569	1711	1587	1042	4872	1442	5524	2202	883	3676	1310	3337
RAD51	96	66	59	146	48	37	94	276	65	111	917	1166	1536	1541	842	1023	833	104	2273	1433	1779	552	715	798	1080	1160	1853	3182	2548	767	708	173	315	1292	643	712	964	948	2592	1555	820	499	620	2170	888	1416	1536	1327	356
POLQ	80	41	41	112	51	25	112	367	21	84	965	903	2343	488	894	745	674	46	1162	536	572	710	599	954	595	957	2152	1399	1235	670	943	586	74	841	307	2045	566	372	2404	845	1187	826	669	870	500	2611	1602	3383	1222
PIK3CB	2718	4740	2529	2692	1864	1827	5133	5956	1438	3518	2541	3795	2806	2113	5016	5271	2034	4145	6421	1565	2073	7955	2020	5707	1801	3460	8483	6387	9783	4121	2639	339	584	3400	761	3345	3907	823	2082	3904	3176	1365	6159	1582	9188	7282	5013	8111	2437
CYBA	3923	1218	1806	3246	1265	1409	1055	1648	2407	2258	1395	8054	4945	5362	5413	2334	9544	1657	7520	7435	5974	3306	2740	11282	12438	14465	2888	7733	3616	2517	2817	60	37421	15721	6421	1186	10823	4502	10123	7892	4475	5393	3322	5625	4752	2729	2833	2422	2562
THOC3	358	220	324	255	159	173	167	491	241	500	1050	1194	974	412	328	742	439	328	1427	731	966	332	873	410	921	808	653	550	646	922	896	69	544	1662	547	1321	280	1292	1404	327	513	588	497	2025	536	464	559	453	718
HEBP2	4602	11514	4607	4141	4705	3865	9668	12814	7884	8285	5397	10734	12322	5965	23735	25263	7032	6787	10981	8987	10964	5256	4569	6383	12197	6570	14244	6375	2488	8031	2042	527	2877	12038	1895	18591	5318	11102	8454	3486	14669	6071	8447	11568	5287	12589	6945	7132	4645
MPHOSPH9	657	1115	400	584	524	352	1383	1703	148	736	3436	1104	1183	873	1054	447	1033	648	1620	494	756	2651	400	760	318	1042	3736	3041	1919	1658	2159	1366	118	598	455	1517	885	1021	1054	1980	1016	270	1683	774	1671	2330	1913	3936	871
PLEKHA5	3392	2481	2375	2765	1605	1162	3938	5147	666	3644	6498	7366	1447	972	2072	1037	4895	3400	725	719	2151	4838	775	2352	1698	1893	4623	1458	1733	1204	4820	2958	512	893	1081	2758	1302	2226	2251	4093	2699	1496	1528	2170	3283	1708	2987	2577	4457
PRSS8	5662	508	7289	7718	1051	2269	2541	9897	10554	5692	1840	4857	5184	10818	3819	10461	36263	5686	4666	24421	8716	6455	4888	5188	10410	18342	10900	9369	9125	9012	5868	12	2125	2646	69	22203	11903	19974	12448	38531	4703	13834	11976	4925	6661	3413	6589	7141	703
SIKE1	2653	3111	1760	1600	1474	1391	4113	5702	801	2804	3533	4764	3088	1944	4013	3058	4003	2668	2879	2395	3261	6238	2709	2457	2011	2414	10769	5840	3851	1576	1195	1088	700	3402	1380	4548	2247	2911	4926	3490	4344	684	2951	2085	2704	8606	2176	4918	4258
RRP12	2423	1004	1884	2656	655	1274	1858	3575	2042	1816	3082	3370	3169	6664	4830	4104	2187	2192	3623	5856	5950	3806	1898	2340	3617	3114	4322	10699	3669	2779	7230	797	2381	7483	2905	6328	1837	11692	4610	5317	4481	2855	2434	6959	3828	3213	3444	4335	1636
FNIP2	3614	8048	1391	2602	2938	2185	7060	6051	850	3938	2045	1642	426	1488	2834	1933	1604	2802	1628	1117	3190	5312	814	2281	475	1085	3148	1713	2558	1116	1895	1015	480	907	1308	1893	1466	729	970	7171	1700	283	3796	468	2411	3611	1938	1253	2141
MSMO1	2033	1404	1812	2796	689	1454	2916	5692	1804	1986	2538	3144	2226	4267	2218	9312	1148	3195	2320	4394	4603	3524	2506	2421	1368	1978	1984	3176	3101	2514	1390	268	821	1515	1275	3245	3175	1179	4799	4828	1836	1419	2588	2731	1859	3790	1710	980	1329
TTC17	8709	6341	5310	5625	2924	3796	8417	14878	3452	8410	5392	5287	2433	4759	6631	5123	7156	8826	6256	3578	3882	12575	4640	2975	3973	6201	10188	9879	6873	3933	3289	2677	1303	5479	2462	11256	3498	13670	7133	7413	4043	1927	5761	12876	3497	9556	11715	7728	6362
ALX4	779	300	497	407	130	406	825	1705	922	948	86	61	1914	12	277	19	39	2135	472	242	98	114	120	365	25	15	16	2	49	3	0	102	170	281	14	23	31	3	186	6	66	379	50	8	327	206	154	36	775
FSTL4	51	3	129	67	15	58	66	358	37	117	195	6	4	6	14	19	11	46	40	24	23	5	10	10	6	104	4	4	589	86	5	3	10	6	6	501	10	4	84	0	17	38	32	65	75	5	35	3	226
FOXN3	7516	19800	3068	4343	8234	3826	16257	12563	3012	7656	5135	3200	1383	1746	6954	3525	6605	4909	1655	1665	6510	8761	1639	5055	720	2190	5654	3481	4585	2918	4248	3966	1093	2625	1966	1576	2051	3760	2678	3517	5595	791	6258	1824	3550	8274	2753	4471	3052
METTL24	88	64	11	38	116	39	126	157	10	49	34	13	6	7	41	7	51	41	14	12	64	129	51	7	8	18	29	12	66	32	4	1	1	3	22	1	29	4	39	2	13	0	9	4	11	39	12	2	87
AKR7A2	829	3473	2531	2501	1664	1760	2171	3412	2969	3021	2533	3551	3475	2205	1720	1897	1962	2916	6853	5537	3852	1914	755	2972	2161	1282	1956	3714	3083	2977	2109	632	7010	3529	3849	1801	2883	2666	3043	2083	2451	1104	1493	1423	2012	2879	1427	3884	1925
MRTO4	2718	1601	1673	2323	884	1297	1477	3948	2658	2290	6234	6736	6115	4857	3958	2794	1852	2151	6475	5182	5425	3105	893	3553	3694	3114	6814	7370	4991	3522	4072	681	6325	5942	4383	3107	1682	3687	5222	4477	2911	4689	2177	6529	4015	4822	3128	4829	2803
NNAT	268	14174	75	223	3841	172	3367	297	786	312	16	27	11	12	125	27	21	126	72	16	836	39	57	30	3	49	20	17	28	27	34	379	1	34	9	14	18	10	34	21	54	32	216	12	17	124	38	27	128
USE1	1193	1448	795	1038	675	511	519	864	2119	1069	1013	1210	1640	1495	1556	2179	813	679	1644	705	2041	1075	827	1429	2822	1237	1437	770	4325	494	1570	132	2907	2629	1382	1196	921	2794	1047	1316	1179	2619	560	1468	725	773	939	906	726
MCF2L2	92	22	80	75	43	26	105	130	32	64	419	120	181	32	97	152	164	50	87	46	56	27	21	37	60	41	265	41	54	36	179	45	6	54	8	249	102	41	91	41	332	130	193	104	41	48	22	82	139
NRIP2	722	435	453	462	877	396	699	760	489	876	811	395	118	199	322	65	117	603	245	206	381	407	200	196	68	113	255	174	156	317	136	474	678	294	181	325	162	221	91	108	112	103	465	106	119	173	204	66	199
LAMA3	13664	2105	7248	15364	1648	3752	16637	18408	4603	10005	2300	1008	1231	1103	473	53	381	10683	288	1191	690	5301	631	1840	345	2514	479	592	1545	632	2084	768	441	254	85	2134	1338	209	1283	430	2779	175	3034	15	3293	307	465	2290	1055
AP5M1	2909	3293	2294	2266	1426	1696	5246	7226	1487	3138	4452	2552	1584	1461	3091	1739	1970	3816	2543	1369	2500	3715	922	5822	913	1331	2828	1866	2904	3690	1862	452	445	1754	611	2220	2756	1236	2201	3260	3858	521	2670	4650	2176	6597	1564	3120	2019
ANAPC4	2722	1670	1487	1782	919	1224	2946	4870	1565	2370	1565	1664	1237	1476	3407	1149	1460	2713	1274	1735	1648	1810	1490	834	1206	1593	3835	1002	1180	1033	1126	342	694	1389	779	1209	1734	1163	1492	1411	1423	1248	1840	1725	1003	2646	1403	2169	784
KCNQ1	1079	255	801	843	371	439	651	750	736	870	1805	652	419	360	331	340	2055	754	598	1266	1137	845	222	480	451	531	199	325	279	1122	325	13	1553	762	728	298	679	388	172	567	239	157	1326	143	602	361	309	266	611
TRAPPC3	3985	3597	2686	2863	1708	2231	3741	5816	3273	3606	3449	4440	8663	3055	4240	5263	3231	4149	7693	4911	6271	3317	2741	5338	6899	3426	3775	8910	7439	3019	2645	568	4339	6768	2713	8523	3648	2442	5952	3168	2576	3156	3631	7724	7387	6126	4203	3787	5201
THRAP3	12758	13048	9094	11455	7098	5497	12820	21584	7479	13945	16422	12042	12673	10687	14079	10402	10063	12421	12940	10918	14949	13261	5749	12615	7653	7103	19230	14820	13937	12350	11499	6319	4002	12775	6043	17574	8743	6868	19342	15131	10813	4161	11461	12131	16724	19474	12382	12986	16524
PHPT1	2487	2262	1687	1846	1430	1513	1745	2065	2777	1828	1575	2879	3460	1940	1444	1674	2346	1987	5125	1561	4820	2295	1264	3728	6786	4140	1701	2619	2012	3103	1035	100	11236	2221	2933	2435	1955	3859	4826	1517	1384	1734	1076	3062	2798	1559	1112	1571	1845
ENTPD2	749	329	1171	1437	310	251	504	866	1081	572	754	438	720	805	634	802	240	922	1289	1435	1380	1276	202	639	336	1436	7800	250	390	3059	1125	2	158	105	57	3236	455	2737	3142	746	519	2672	791	601	79	506	1565	148	215
LY75	1179	157	1848	1383	194	790	1840	1923	657	1814	282	2232	1078	726	2064	520	931	2414	956	764	611	1339	378	962	423	864	1181	1401	1930	353	407	1	239	1237	36	181	858	1435	3048	1200	2259	106	947	505	1073	1792	573	3594	536
ARID4B	5081	3690	3559	3824	2076	2258	5822	13511	1838	5407	2423	2691	3101	3334	9258	5271	4449	4855	3897	4178	25924	7272	2795	2328	1341	3543	9881	5265	6557	2188	9416	2365	551	2150	826	9587	1825	1832	4945	10249	4599	1703	7248	5864	4446	10521	6714	8430	3393
OPN3	384	166	439	368	177	210	506	665	152	471	165	1993	499	400	1252	1014	1968	598	1550	1588	1018	3111	544	313	725	1126	1423	1209	884	808	970	125	32	1231	311	1382	848	396	2060	1898	1248	83	1825	1573	1097	574	1997	990	611
SDCCAG8	2317	1784	1435	1748	932	1011	2080	3201	1432	1830	1097	1281	1474	1265	2627	2464	2305	2055	3737	3980	1880	2607	874	924	597	1715	2456	2093	2530	1103	3041	765	719	1681	867	3361	1394	732	2312	3085	976	696	1918	3987	3969	2144	1292	1617	1055
PTPRN	5	5	3	21	2	1	7	3	13	4	1714	26	15	60	68	32	170	5	34	47	253	69	198	133	71	146	54	76	44	0	6	61	3385	15	284	25	126	43	41	99	928	68	17	12	32	32	273	23	117
HHAT	1023	315	1245	962	232	577	1183	2735	597	1417	727	372	272	418	716	509	461	1337	1479	1115	589	1356	220	320	386	464	1391	572	1175	444	2101	523	81	295	228	1778	505	830	681	962	490	40	1465	184	102	474	702	548	490
KIF1B	8118	6693	4186	4689	4154	2915	9240	15175	2628	6892	15314	8219	3609	4539	11473	4738	9898	4938	6600	3664	7239	13640	1392	6445	1751	7405	37800	11155	6319	1691	10637	4399	1178	4808	1802	4616	1759	4856	5693	10432	7145	2694	4076	5220	8011	16468	7208	8475	6903
FOXC1	3742	1015	1977	1574	1549	1452	3004	2131	1474	2227	274	5730	1050	3129	9113	8930	41366	2704	5609	13615	9579	7670	1280	7404	3561	3611	6619	8167	11960	190	40027	389	681	3694	3469	9708	13325	5679	7403	11619	11736	4330	4626	5378	2009	7642	7782	14813	4139
TBC1D22A	2459	1688	1654	1883	1236	1401	2001	1860	2321	2111	995	2747	1515	1948	1939	2932	1959	2406	4275	2384	2644	2123	1883	2869	1900	2090	1243	2443	2722	1943	1865	435	3516	4636	1545	2096	1248	1534	1616	2508	1155	1247	1816	1426	2695	1384	1905	1536	1396
SYNE2	20845	9636	10902	16654	7187	6657	18914	32159	4173	22725	31863	13735	4261	6882	25972	4291	9250	12410	7345	4206	9788	11174	5107	32036	2483	4683	14412	4172	21340	11245	15463	3833	212	4258	892	8321	10664	3662	6494	18840	23927	1535	19934	5264	9907	14431	7660	6819	10513
PLEKHH1	1190	795	1267	1283	241	563	1236	3891	698	1245	1041	588	513	449	781	280	622	1152	1142	772	1237	528	473	593	336	80	1477	138	836	1172	1378	622	50	395	57	1503	1454	1867	1916	2388	2206	590	417	984	160	715	141	759	461
ATP9A	7398	29945	6025	6162	10104	4728	17234	18862	3769	12099	16576	3040	8200	7676	8974	5501	8352	7276	10455	7372	19152	8325	5451	6843	2095	4239	8420	9060	35958	5606	16250	2381	977	3751	2136	13046	6264	3430	6625	8050	9322	555	11997	3002	7120	5612	10107	15350	13834
SPO11	0	0	0	0	0	0	0	0	0	0	0	0	0	0	0	0	0	0	0	0	0	0	2	0	0	0	2	0	0	0	0	2	0	0	0	0	0	0	0	0	0	0	1	0	1	2	0	1	0
CBLN4	121	59	36	90	35	96	185	728	44	184	10	6	0	0	13	3	4	290	23	24	36	119	9	26	0	4	10	2	15	81	11	0	25	16	333	3	30	2	0	4	1	0	10	0	5	3	10	8	22
CHRDL2	114	17	313	212	72	31	81	39	28	39	56	42	715	113	54	155	223	24	372	71	623	153	61	50	525	49	23	17	27	10	0	9	629	2084	63	9648	127	533	96	26	421	51	157	14	65	180	90	4675	286
FAM168A	8188	5079	5703	6537	3669	3355	9262	10990	3356	8464	14536	5795	3813	7231	7206	4506	31028	7046	4485	4008	8034	13938	2523	7316	4380	6958	8050	5566	8583	3736	6154	1230	1704	3501	2101	10719	4903	5649	7754	8387	3954	2332	6060	7704	4840	9538	9920	5106	9419
RELT	446	60	146	256	96	204	251	277	117	162	1529	1691	940	1201	968	540	1370	121	1670	535	2047	592	450	822	1276	1331	534	932	627	334	989	159	925	1227	745	729	716	549	732	1380	404	386	669	1352	1085	865	1214	310	1026
GALC	2889	2640	1826	2446	1404	1700	4856	7325	1161	3357	1079	1471	796	1142	1755	2168	3061	4251	1558	1753	2346	3270	861	1953	577	1292	2442	905	2334	1235	1218	376	628	1359	572	1145	1367	2929	2374	1802	2856	317	2282	1063	2662	3934	879	1541	1061
NOP58	5395	2259	2615	3568	1443	2383	4642	7239	3900	3954	10711	7357	10803	5835	7358	8173	9528	4868	10088	8370	8344	8851	3696	5410	4142	8463	19234	10318	9524	7134	11931	2720	2097	9636	2981	11591	8067	9170	17799	7377	11021	5347	4587	11122	5820	11397	6276	18572	3571
SZRD1	8388	6881	5577	7010	4848	4789	7174	10640	5546	7648	9990	12270	11239	8531	9299	5437	8478	7312	9763	8604	14870	7876	3122	9879	5944	8232	11364	18424	9060	9158	10128	2531	13373	9290	9474	7581	6909	5493	8049	10605	6802	6510	7938	7681	11022	11403	6631	7951	6413
KCNH2	88	49	51	111	304	17	109	133	81	96	8822	881	157	12	140	15	557	123	3829	382	175	26	492	19	188	257	15	5811	217	34	121	6	968	121	13	418	47	57	78	36	180	370	412	379	1312	158	1166	33	2201
CUL1	5820	5856	3585	4530	2987	3239	7068	7769	3763	4802	8998	5461	7984	8725	6637	5995	5270	6500	8460	7407	8180	4581	4797	4643	4683	11246	5495	5139	9095	5674	2146	904	2701	4087	3013	7422	4177	5453	4877	7643	6037	4974	4797	10629	4160	11126	6873	5633	2864
FAM114A2	1915	1782	1099	1584	835	1131	2832	3084	976	1701	383	652	560	890	1169	2039	865	2002	1019	811	1351	1963	464	809	624	684	1372	1116	1668	932	463	367	582	810	1035	899	893	480	1834	1058	800	304	1211	1141	654	2031	763	1265	845
CYFIP2	1209	511	1174	933	1835	723	2047	3835	835	1967	6707	2250	290	654	6280	952	2279	1560	1549	2281	1700	1673	1825	646	607	576	3770	506	1046	1514	85	676	343	1368	430	3424	1051	2925	8439	317	2283	665	5551	3785	671	1779	419	290	1127
TAB2	7864	9328	8150	6909	3877	4198	12561	16068	3582	10050	9413	7412	8880	5870	9745	6474	11091	10516	7387	4372	6960	14837	3656	7961	6213	4250	27999	10280	8644	5974	5069	2991	1392	4545	2427	11435	5284	7759	8187	8557	11099	2086	7571	6177	11621	15350	8082	8266	2967
GINM1	5584	6145	2902	3402	2773	3141	7366	8405	3687	5029	2794	3823	5183	3273	3552	3742	6067	6586	3870	2707	3710	5131	1447	2880	1745	1875	9274	2684	2803	2818	1386	289	1551	1827	2108	4311	3248	4420	5599	2187	2959	938	3048	3759	3721	6082	1593	2330	1617
EIF2AK2	6279	5981	3881	5496	3723	3449	10389	25624	1971	12390	9756	4906	9935	3678	14137	1456	15548	5618	4857	6540	13454	9716	10380	2734	8662	7599	17714	4651	17444	4453	14625	3436	919	7881	1661	3345	6146	3888	7899	6419	9686	4265	8116	8746	4971	15793	4958	11655	6526
AC022966.1	4895	2799	2748	4174	1926	2261	4844	7491	3359	4817	4662	5568	3533	5059	4341	6891	4160	4489	10870	4439	6670	7545	2427	2314	3320	8611	6782	12501	17404	2711	6853	3878	2527	8482	2362	7066	3235	6950	8098	3705	8058	4236	4853	7871	8115	3729	5728	5500	2940
KMT2C	10042	10315	7378	7524	5054	4085	15373	26763	2959	12944	8167	4657	5223	5416	12511	5576	7997	8662	5156	5774	6377	10800	3561	4820	2010	4289	2158	7959	17333	9231	4992	4529	533	3005	1153	6563	3681	5671	2871	13039	940	2145	10271	5569	5499	12427	10901	7907	5133
MCOLN3	848	831	201	208	261	160	903	374	223	496	497	788	285	14	703	13	171	463	270	131	625	160	758	163	476	129	1952	235	64	48	567	2085	33	1610	71	576	56	249	433	41	386	23	268	40	116	194	111	183	1151
CCDC85A	320	474	72	192	229	130	108	131	14	179	29	19	0	10	65	11	116	35	4	21	49	46	16	58	4	24	23	14	5	22	12	4	3	12	25	10	15	93	14	10	26	6	57	16	9	15	43	17	53
PUM2	11365	10145	9910	10385	5755	5476	16689	24055	5670	14648	18456	10613	9973	6630	16520	11924	11705	15250	14381	7387	10500	13803	5245	6887	5656	5227	31836	12628	22440	7312	24559	5163	1838	8863	3088	12580	7270	8056	12061	11575	7257	7290	15333	7369	9560	24192	6377	33125	14419
MRPL43	2717	2767	2320	2668	1689	1785	2429	3729	4113	2759	2529	1638	1717	2236	2726	2023	1704	3200	2833	4473	4548	1599	1174	2080	4744	1896	1877	3277	1934	2813	2701	212	3460	3347	2517	4590	1970	8564	3011	3144	2890	2664	1948	2692	2732	1757	1195	2380	908
ITIH4	29	16	17	29	64	15	38	68	47	40	12	9	8	7	25	13	20	30	32	18	55	27	8	4	12	20	7	7	14	7	6	41	63	47	27	9	7	18	12	5	18	19	24	21	7	24	26	18	6
ITIH1	2	10	2	2	39	6	10	6	3	11	1	10	0	17	13	2	1	3	18	8	38	9	3	3	1	2	5	1	15	2	2	0	3	6	4	1	3	1	8	1	3	0	25	0	17	10	1	2	1
HPF1	1349	1441	910	941	661	875	1689	1748	1467	1377	1972	1388	1830	1371	936	2015	1096	1697	1182	1539	1333	1102	525	704	1417	991	1623	1683	1603	860	849	134	1282	1504	957	3036	945	601	1270	1298	1494	551	1576	2398	962	2263	772	730	560
ZFR	7833	8047	5793	6360	5063	4059	11863	17329	2705	8137	14136	9462	8188	5377	10927	6802	12819	8931	5976	4375	9067	16762	3274	7551	3756	6729	26957	16612	11524	6931	17626	3991	913	7471	1906	20707	6324	6426	7619	12538	10319	3239	9347	9659	9445	11971	12842	16640	13657
ZNF280C	438	275	266	313	163	169	603	951	128	418	823	394	1069	385	532	864	552	405	410	284	342	609	230	193	196	569	1119	720	573	541	915	720	50	318	131	568	246	407	1015	276	705	399	524	1413	462	1478	730	467	407
NPFFR2	21	8	0	14	8	36	15	24	7	4	12	12	1	9	0	1	6	6	2	3	11	5	7	3	1	0	1	1	7	0	4	16	15	0	0	4	312	12	21	0	2	3	10	0	6	2	1	2	2
PHF21B	33	5	48	69	11	3	8	167	51	40	720	2	1	1	14	2	0	80	1	6	36	3	6	1	2	2	1	0	2	1	29	349	4	3	10	0	2	29	2	1	50	7	2	30	51	1	2	1	181
TRAF1	1054	467	772	931	412	644	905	1457	527	1645	88	997	478	2417	2706	485	434	843	6405	1309	3263	1525	586	851	359	1504	1203	745	1809	1204	384	386	303	1650	226	420	1111	614	3785	528	600	194	4492	923	2495	2385	586	805	365
RC3H2	5770	5187	2423	3175	2682	2202	7698	13414	1842	5219	11628	6406	3294	7801	5147	3738	4786	3994	2474	2627	3637	9339	4064	3378	1584	4248	20185	6760	8467	3536	5013	2172	651	2794	1192	1807	3664	3881	9446	4267	3970	635	6727	4023	4189	14689	3928	9259	2724
IL17RB	749	128	1208	1320	299	705	697	3132	1725	1957	5209	2835	575	1886	1580	1074	584	6208	902	1036	678	1183	286	501	389	203	511	2561	3675	243	576	219	97	2376	59	2770	574	669	1188	1650	1367	304	827	3228	921	1075	2813	1071	1280
TRAF3IP2	3009	1772	2794	3195	998	1631	3637	3882	2626	2819	1713	2042	1244	6655	3787	5115	2655	4502	3729	3100	5954	3384	1017	2108	2313	3499	3585	5005	4378	2190	1412	344	833	2847	774	3371	1768	2618	1700	3458	4317	1512	3775	2410	3720	4609	2621	2056	1321
GYG2	3247	73264	1340	1051	19402	4134	18197	7232	5694	6629	416	354	420	949	976	324	2101	1463	1986	1500	4744	579	619	334	774	628	220	199	371	343	1787	497	198	162	659	848	915	139	1345	1310	659	168	1028	2950	384	1068	733	2187	1789
DCBLD2	4536	4665	2696	2658	2310	1759	8072	5979	2169	3563	3313	3601	3708	1902	2571	1516	4278	3554	2808	1187	2402	11077	2264	6156	1300	2818	8749	2871	2822	983	8226	3998	3247	1513	4684	3652	3566	1218	4567	7600	5270	2199	4235	465	1693	5383	4260	1989	2229
SERPINB3	6	2	2	3	0	0	2	0	0	13	13	33	47	0	10	5	13	0	0	2	216	0	2	24	190	24	11	63	0	0	0	1	476	2	138	0	1	0	43	1	1	0	0	7	7	47	47	6	6
SOAT1	2935	2428	1325	2179	1297	1625	4392	4889	850	3084	1865	3463	2341	3452	4694	1548	4010	2396	3221	3788	3655	11579	1387	2136	1369	4264	6050	9207	7741	1985	9923	850	1568	2926	1401	6912	1654	4724	4112	3595	4158	3258	3238	8353	4732	9467	6865	5792	2945
PKP2	2190	2929	1780	3321	404	1413	1729	3310	504	2512	1731	1654	498	1190	2760	2133	3054	2392	506	866	1089	1720	1091	693	2878	1169	2398	778	1040	1087	3881	11	54	1288	6	724	533	3859	2244	3176	1849	200	1686	1480	2477	1830	3223	3439	981
MSH4	9	10	9	6	15	14	14	23	15	25	33	3	2	4	35	11	2	19	62	3	15	13	11	7	4	6	85	1	12	1	2	31	0	7	5	11	1	49	5	6	1	11	8	1	12	16	8	4	2
F7	17	22	146	35	8	21	90	1026	172	103	16	8	10	6	27	12	74	87	18	11	18	17	7	0	5	4	6	11	15	854	9	19	3	0	1	6	10	11	12	0	11	1	11	1	5	2	18	3	219
GDI2	17293	17989	11413	14473	8665	9819	23735	29457	13610	16080	32296	18362	18531	38148	25461	52565	26928	17087	29620	20188	31054	73279	6859	19351	30476	26774	62689	25541	29367	33057	34975	3068	10647	24839	11815	25987	21084	54998	64459	25992	37844	8779	35392	67359	59211	71005	42811	44538	24415
PRDM1	1507	661	486	2039	574	473	974	2086	497	772	433	1387	1193	954	3122	1596	576	1119	1095	1056	2309	3442	1106	1379	678	2303	1976	1272	1850	1060	239	276	650	1465	911	287	2609	126	1075	865	777	526	1176	682	1908	3272	713	2270	683
ATG5	2766	2572	1965	2323	1295	1509	3537	4459	1775	2764	2795	5193	1792	3089	3345	4420	3952	3562	3681	2680	3659	3798	2064	2482	3171	3556	7549	4760	3993	1907	2606	375	824	2976	1177	2436	1509	4754	4593	2460	4576	826	3226	2220	3608	5914	4015	5719	1982
TMCC3	1502	1447	1003	1995	1405	1106	2629	1507	554	1918	3823	1122	156	479	1024	226	155	1062	941	417	658	1039	211	284	205	259	387	1249	2414	483	158	166	198	596	387	1390	602	80	410	153	251	100	2975	218	3311	791	200	658	299
PITHD1	2745	3166	2270	2457	1805	2126	3522	4313	2896	3169	5721	6663	2709	2650	4196	2959	2232	3317	5479	4169	4347	5234	748	3585	2433	2816	6732	6281	5992	3462	3362	849	3138	3706	2578	4581	2019	3056	5816	3645	3503	4991	2423	4777	3222	6051	4662	3390	3154
MTA3	2716	3433	2508	2562	1790	1561	3451	5712	1988	3409	6178	3149	4051	1654	3138	3434	6222	3058	2689	2090	4189	2564	1512	1336	4588	4213	8278	3146	2761	2884	5508	1071	899	2295	1165	4760	1928	2772	7026	2935	3782	3350	4356	3039	2191	5461	2209	2477	1708
USP13	2597	3988	1294	1740	1627	930	2974	3800	1049	2342	5621	3938	3383	3750	6400	1732	4198	1893	5769	2607	21698	2296	743	1514	1179	848	7070	7781	7090	641	2700	2018	680	2840	848	7808	1652	3008	2092	4926	4149	2627	4196	2472	4593	3791	4020	4440	2982
ATP11B	4905	6368	3180	3390	2717	2058	8802	11094	1292	4799	4726	3958	3679	4372	10012	5781	7775	4584	3881	1423	2649	15365	2485	2794	1757	2027	24689	5211	4854	4062	7585	2331	398	4183	953	4187	8438	3484	10852	5189	7502	2649	6480	2757	3159	12797	7959	8168	5021
LAMC2	17959	389	5250	18184	1325	4860	18237	9808	8544	11830	449	2562	7580	5359	9574	289	3337	9327	3204	3175	16081	23200	4167	11606	3647	13050	5339	6004	5265	37	16599	1	2217	1675	986	7418	18951	5789	37657	18159	6562	1635	28442	2167	14251	1276	16336	20268	3283
CDK14	2397	2472	2277	2396	1434	1061	3668	5663	952	3180	4092	3351	1292	1602	2490	997	2306	4261	695	613	1069	5665	851	2088	638	1265	4710	622	1564	1010	2806	1095	638	615	1289	3147	1903	1847	1137	2020	2478	197	1616	2258	1332	1614	2957	1605	2451
SEC61A1	20056	16048	13494	19852	9188	11281	22105	20899	14572	17677	20686	26633	47994	27525	26140	31605	37421	20879	29406	19061	28806	34627	24138	35991	32486	47145	29619	34734	35644	35736	29386	4394	56426	31533	26223	73975	48859	19035	20973	54383	48663	38073	24091	20008	42604	49174	36691	35448	20772
PPP1R12A	7614	4954	3934	6580	5136	3800	12306	10693	1400	6564	5109	3096	1837	2604	6425	2416	4016	6436	2907	2401	4357	6973	2303	3112	873	2247	11880	4493	9749	4674	6745	2579	669	2726	2396	6392	3081	2878	8941	4610	2698	1094	5774	5296	4601	6179	6831	5512	2904
RASGRF1	96	13	86	84	20	56	99	126	65	111	574	95	362	1471	426	30	293	117	77	1768	213	130	42	102	336	56	43	44	1214	792	5	7	304	218	52	453	54	339	988	16	60	36	4991	468	478	326	302	19	43
CAMK2B	294	70	330	1263	56	53	118	718	409	135	2541	147	70	19	73	12	173	208	35	181	113	38	26	117	152	60	11	7	5	46	328	89	108	29	19	739	30	64	46	143	97	492	87	77	3	13	30	10	121
CROCC	2442	744	1388	2578	908	511	400	1204	2484	1710	1698	2289	881	672	2525	1140	1203	731	3390	2719	3830	612	915	2853	1694	1362	916	1134	851	733	1406	414	2165	2334	4520	1141	624	1283	1105	686	863	881	929	586	587	575	506	272	1165
POLR3E	2993	2990	2522	2841	1228	1595	2172	5463	1843	3034	1901	3128	1788	2875	1789	3003	3951	2736	4406	5370	4250	2940	1976	2350	1984	4280	4753	4773	2244	2793	2199	1026	1177	4405	1230	3181	904	4044	2237	2890	3630	1597	2710	2729	2658	2239	3306	2755	1278
ATP2B4	16138	56415	6464	11041	17660	9772	37193	20521	5258	16899	14780	10094	3725	5567	23520	8365	7669	8455	20262	15754	9770	13077	8780	8772	2847	6524	5138	25311	20425	9265	7375	2220	2277	4371	2985	13695	4342	5911	9520	2134	10106	2943	18418	4277	11336	55461	14239	12852	12290
ZC3H11A	12341	12702	8184	8925	5821	5932	16556	25104	4529	14019	8571	8196	6314	6552	13502	8414	10320	12793	14115	8988	9350	14793	7669	6975	4130	8700	20251	9872	13078	7011	17715	5194	2139	6335	3285	23744	6626	5081	13521	18298	7088	6134	12158	8283	11502	26775	16905	14902	10904
RIOK2	2158	2110	1233	1339	807	1046	2553	5000	1496	1796	1032	1102	651	1181	1145	1786	1622	2062	989	1256	1664	1588	668	967	1268	1389	3773	1208	1121	2560	1020	347	824	1537	1081	2315	810	884	1493	1402	1099	853	1454	1976	1226	2462	1089	1109	1308
YIPF1	1943	1560	2221	2354	814	2227	3070	4853	2598	2842	1542	2251	1498	1695	2519	4041	1529	4505	2248	2311	2306	3214	815	1260	2566	1991	2565	9217	1856	3197	1546	355	1901	2577	1582	5250	1907	1671	1543	1846	1688	1020	2369	3026	2333	3654	1330	2226	750
NDC1	2288	1469	1545	1883	814	1464	3212	5910	1036	2444	6913	8013	6956	6585	4270	6079	4886	2834	5625	2776	3259	5593	3637	3221	4152	3117	8422	42645	4321	2464	3487	715	743	6530	1393	9317	3397	3294	6823	7022	4476	2211	6034	9024	4013	12534	7578	11668	4425
DGKG	192	99	29	103	370	84	213	97	34	145	461	64	168	30	140	35	59	29	51	75	77	286	21	79	32	137	411	149	95	51	598	74	53	170	24	59	205	110	306	264	167	359	67	106	208	110	33	104	97
FLYWCH1	3247	1522	1888	2539	1717	1191	1392	2578	2467	3139	498	851	802	1321	934	1780	2158	1819	3152	3598	3731	908	1584	1422	2507	2912	1496	2657	1433	1237	958	551	2945	1620	2104	2222	1033	2131	1169	1275	1336	904	1970	786	941	681	1354	929	1101
UNKL	1472	1447	1133	958	829	561	976	1693	605	1728	562	558	410	313	541	611	986	1267	3012	1361	1657	645	1013	682	473	1366	1132	2809	735	702	299	192	234	498	273	1369	494	684	1335	1172	605	281	846	383	749	771	1114	610	318
TBXAS1	714	223	472	1193	426	444	1413	841	772	757	377	1128	308	572	987	601	381	1032	2000	585	978	2263	286	961	513	1057	942	690	1334	1258	343	78	3684	4335	993	186	837	359	533	727	554	93	862	969	2362	2139	279	526	555
PARP12	2291	1008	1284	2337	872	1756	2606	4414	1118	3068	1563	4398	6280	2594	3990	1023	2590	1924	3885	2581	5946	2139	3816	1858	6085	3832	1339	3224	6780	2013	1742	198	2445	7394	1045	1322	4433	1457	3275	1780	2810	3806	2274	5702	2394	4719	2687	6066	1177
ALDH18A1	4958	4715	4057	4808	2210	2596	5373	11152	2786	4747	11071	7814	9776	10807	8867	7159	15227	6221	7089	8543	10053	14004	5085	5707	5010	9143	12211	13651	12530	6507	14707	2792	2735	10312	3925	20329	8487	15879	10960	39847	10963	5936	5384	25213	15454	13090	9387	18435	5283
TARBP1	3435	1673	2170	2385	1083	1626	4216	9478	1431	3734	900	2975	7244	4799	5453	7197	2571	2117	16062	9473	16487	8699	3934	2143	2933	6079	8263	5593	6593	1244	10384	2842	610	7413	1918	44889	2473	2604	9826	8702	3305	2348	9516	4209	3511	8106	7531	7118	2525
GATB	1111	2295	940	992	958	706	1404	1839	1146	1177	703	1451	1141	646	973	1607	772	1164	928	1998	1566	996	1563	778	721	721	1061	1856	746	1135	553	390	1391	1364	792	1193	548	1023	1342	971	850	653	1393	1438	768	1215	469	1555	840
MXD1	1967	2115	981	1090	834	658	1978	3270	858	1631	1380	754	1636	624	2924	986	1427	1300	1254	927	2758	2821	653	1668	1109	3085	3451	1740	1421	1072	2420	987	409	1688	495	973	1381	803	940	731	1603	1728	1036	645	4318	3987	4739	2902	1097
CDK17	3264	1867	1882	2608	1159	2086	5208	6663	774	3157	1927	1124	1089	1047	2416	844	1385	3773	1356	1137	1811	3747	903	919	362	1337	2187	2177	1447	1572	2867	703	285	999	578	1589	1447	635	1767	1940	1955	507	1718	1368	2063	2982	2325	1653	1177
DNAJC25	858	1071	421	520	450	531	1361	1660	704	606	601	579	494	762	427	751	448	1003	736	416	641	1248	657	384	289	813	1000	582	851	648	831	194	219	541	280	468	583	1153	1088	690	591	206	405	1102	470	1602	408	1139	466
SLC2A3	15256	7717	429	9253	1519	2538	9327	9458	4144	1579	6626	1695	1111	1317	5022	3347	1547	1986	2795	1684	9157	2574	10881	2009	948	4510	3557	2107	1928	1170	1894	3139	1038	1241	3419	334	2321	343	2293	1533	1936	589	1617	1393	9439	7684	1063	2769	1385
PSD	202	39	103	184	50	71	52	181	362	193	1150	110	66	121	139	91	125	184	247	244	460	142	115	238	178	192	30	85	121	128	161	101	2458	546	700	89	180	618	137	75	563	83	115	45	68	91	51	52	174
CTDP1	1767	805	1332	1766	704	746	802	1560	1430	1336	2283	2850	1231	2751	1777	2616	1518	1303	3454	3620	4293	1478	779	2129	1789	4471	2041	2497	1124	1120	2306	366	1866	4162	1027	1743	1245	4366	2614	1948	1193	1221	1796	3437	2114	1299	1933	1638	738
YBX3	25595	11203	8203	12200	8196	8012	16453	17218	14149	12171	22646	74548	27743	7954	15167	17794	5148	15759	11169	7764	15991	7943	7506	18065	29951	10419	19840	18550	11912	12810	13367	3398	4701	30903	9652	2183	5011	24465	23109	14616	7799	7184	9556	17700	10297	13479	8425	13794	13804
STYK1	223	14	309	466	36	188	301	526	187	551	1810	1036	69	133	229	97	664	328	49	221	91	759	141	330	569	948	1127	670	193	646	433	3	4	475	29	175	133	306	362	365	613	349	418	707	1149	390	143	248	99
WNK1	16092	33169	8525	11243	13538	7991	31656	36444	3843	15020	63850	46291	17976	19465	19788	5899	34215	11039	14248	6854	28040	30611	14538	12771	5394	13291	52062	19175	40635	15513	14013	40221	1516	12669	3581	12089	23421	15212	20058	15774	41985	12079	32120	18819	34280	21939	28363	13189	13131
CCAR1	5865	3269	2915	3735	1771	2534	6094	9847	2132	4824	8770	3960	4526	4185	6770	5502	4349	4967	4565	6127	7073	10574	2572	4303	2614	5338	9059	6444	4767	6582	6936	2739	654	5407	1913	10571	3507	6521	5827	8357	5663	5473	5188	8008	4871	12169	5093	9193	2973
OGFR	2842	1266	2001	2742	1143	979	874	2114	3115	2626	1549	2556	4620	2626	3598	2318	3766	1267	6536	5535	5573	1185	2989	4085	3730	6890	1460	2051	4128	2079	1879	419	7146	7111	2367	2396	3051	2217	3484	2626	2643	4102	1767	2060	1748	993	1345	2471	1726
GNA15	776	112	375	801	214	398	525	543	577	657	2729	1031	731	524	1055	3390	612	466	1014	409	1375	2089	507	881	2698	2569	1193	4032	1082	259	204	27	3559	1025	1003	2648	1269	194	647	364	828	676	502	465	2171	1402	417	737	276
CREB3L3	1	0	0	1	0	0	1	1	2	3	0	2	3	0	16	6	7	3	20	1	10	3	3	1	0	5	6	2	4	23	0	0	0	7	0	1	1	0	8	6	2	8	5	11	1	20	1	7	2
PIGV	1188	1286	1534	1357	749	956	2178	2024	1283	1603	531	1011	377	340	859	809	988	2302	1514	1060	1136	1569	394	1016	445	676	1003	1424	1510	1524	614	184	483	551	467	605	638	1005	2400	1114	625	314	1158	1510	981	1077	604	817	497
PTPRU	2765	1498	2235	2444	1423	1218	2092	2737	1776	1927	1258	3674	1240	3882	5413	1449	7436	3524	4620	9205	16523	1620	6973	3679	3062	2847	483	9516	14176	1946	792	243	684	2683	3730	722	5897	641	5548	899	3277	201	7829	381	783	774	9743	3128	5578
SNRNP40	2136	1645	2057	2177	1118	1786	2742	4529	1956	2425	5444	6522	4085	3424	3707	1818	3076	3038	4182	3072	3313	3300	1954	2754	2307	2407	4851	6606	5544	1940	2647	872	2224	3576	2536	7516	2812	1923	6112	3467	3258	1483	2672	7782	3652	6469	3667	3524	2616
RIMBP2	110	206	40	98	99	18	223	77	31	130	2839	7	195	13	197	70	3	50	4	5	31	36	14	6	9	40	1	6	27	10	0	2	7	2	3	0	11	3	2	2	10	2	14	2	0	20	5	0	10
COL11A1	109	45	113	211	33	55	312	467	45	184	3777	4091	619	2355	14646	31891	10064	161	3479	10595	11758	41195	9719	29945	5642	19250	9744	5187	16008	22945	184	22634	35	89	2426	749	14526	2162	2589	36401	3338	260	1235	436	5175	8874	10831	6854	1758
QSER1	4203	3569	2944	3053	1623	1750	6334	10063	1289	4550	8441	5593	3362	18223	6166	9190	7031	3823	6178	2017	2271	17281	4609	20496	2621	4304	15984	9366	3967	3419	22030	3693	515	2308	945	4796	3360	4165	10289	8526	12948	1753	6414	6827	3458	18290	10996	9068	6270
MPC1	1627	3566	1092	1220	1492	1298	3016	3088	1722	1899	1515	728	1030	1241	1629	2575	2775	2253	5928	3753	3160	1674	963	1616	1503	1098	979	3206	2388	3705	602	176	777	2929	1042	1484	1364	823	3971	1668	4061	1348	1778	3153	1564	2162	1586	1586	757
ACAA1	2298	3743	3439	2730	2188	1836	1604	2604	3639	3413	919	2106	2059	2158	1671	2802	1743	1354	3637	3380	5399	2544	1025	2180	1662	2534	3227	2963	3085	6360	805	320	3649	3373	1252	1475	3006	5440	7502	2864	3098	1979	2111	2923	1885	1960	3884	1338	1610
BCAT1	1036	513	290	633	961	568	2666	1248	433	652	58318	26989	1371	2160	3426	2880	717	487	1800	623	2806	5648	1811	2245	2543	2368	1980	5278	2670	1040	347	5483	3057	1164	3949	230	15809	1157	2753	4844	3230	359	1053	6358	7682	5681	1687	2151	5909
HDAC7	9747	4709	4585	6763	4101	4107	5308	8628	6705	7176	4714	3080	4732	4816	6708	3387	3610	5278	3620	5431	9008	5464	5623	5978	4735	8213	5175	5378	2829	2068	4851	1778	4858	4712	4245	4767	4603	3622	2679	5991	4445	5446	5348	2629	3820	4810	2868	2515	2044
LZTS1	1215	269	1804	1842	230	390	1275	1995	769	1371	4599	3337	183	541	970	1502	2040	2908	1962	1477	2171	1954	967	2257	309	1157	2904	386	815	794	2357	157	2147	355	5407	3361	1867	432	324	2329	626	272	896	1979	972	871	3853	594	802
PRDM6	669	222	51	84	390	180	407	397	317	241	32	62	14	48	257	129	295	164	79	77	190	946	214	226	239	120	159	53	159	147	45	483	124	24	229	31	204	30	31	99	42	16	72	21	68	172	80	103	133
WNT8A	1	0	3	7	0	0	0	3	5	3	0	0	0	0	0	0	0	8	0	1	0	0	2	0	0	0	1	0	1	0	0	0	0	0	0	2	0	0	0	0	0	0	0	0	1	0	1	1	7
SPAG4	163	62	88	109	35	66	82	232	212	123	61	146	156	154	272	350	570	117	165	588	225	195	151	118	84	717	181	215	429	122	78	211	493	96	260	275	381	79	279	406	370	263	130	168	151	95	253	74	31
NCKAP1	15059	17142	9512	10247	8943	7623	24627	25476	3575	16447	16493	14833	9586	10889	19423	13753	32410	15515	8114	13226	12097	30033	12860	13348	7033	16742	26003	23482	19247	9731	16407	3293	1100	8649	2037	12008	26153	29060	25384	21006	29316	3632	14337	8066	14906	38220	12117	45026	6957
MRPS35	3119	3127	2850	2667	1330	1877	4081	7494	2026	3197	25297	14267	3313	4292	3824	3161	4625	4645	2954	3132	5851	8367	3137	2119	4892	4395	7941	7724	1818	8778	4699	871	1153	5654	1682	3124	4306	3536	6937	4215	7618	1590	3225	9757	5425	10767	5051	4658	4384
GUCY1B1	1595	1388	489	864	1172	871	2415	1724	450	1153	1305	2060	395	1387	1764	1071	2299	1141	644	652	1077	2875	944	1399	773	1301	2732	1061	873	903	2083	298	1080	2295	2268	593	2338	1160	950	4441	1026	146	1020	701	1806	3254	2601	970	772
SFSWAP	3492	2039	2161	2773	1328	1554	3154	3788	2558	3362	4042	2225	3792	2376	4550	2073	2385	3184	4394	3040	4476	2530	1790	2425	1849	4190	5275	2097	2280	3325	3057	1229	1789	3501	2103	5733	1973	3283	3796	2594	1896	2576	2926	3336	2692	1989	3551	3447	2027
TNK2	3738	2222	3664	4627	1512	1463	1772	6063	3896	4228	3993	2723	4190	4126	4868	2381	3486	3669	6879	4145	6380	1776	2915	3001	3125	3036	2597	5899	8011	1754	2082	693	4279	6036	3250	5527	2256	3915	2393	2537	4184	5215	7350	2065	1828	1508	4530	2680	3228
MON2	6099	5367	3079	3771	2331	2292	9223	12691	1685	5470	2776	1578	1312	1464	4318	2278	3377	5298	1431	1511	2546	6049	1378	1810	778	1692	5542	3056	4540	4856	3910	2837	482	2116	996	3455	1184	1128	1813	3398	5396	925	3496	1593	2025	4675	4113	3111	2972
CDH3	7659	217	5964	10020	368	1780	5792	6607	5156	6132	2723	6944	25385	30325	9582	8092	13631	9419	5216	28593	17525	10339	5391	25676	9601	14169	4015	38113	9341	822	6365	104	2532	7664	142	627	765	6289	16351	27656	14240	2542	39189	9495	28884	17086	17456	57964	6589
ARSF	4	6	2	5	5	2	10	5	17	6	12	0	0	3	17	2	8	3	0	0	1	19	0	14	7	194	2	0	0	3	15	0	4	1	2	5	10	126	0	1	167	1	1	1	2	2	59	15	1
GPBP1	9292	7438	6419	6414	3077	4396	9864	17982	4642	9679	6300	5265	2339	4465	6443	8518	6185	10403	6383	8135	7107	6914	2765	8509	3731	4886	23843	4540	5565	7304	5019	2312	2336	5783	3420	8369	4328	7169	5791	5816	4845	2461	8220	7882	5167	9607	5478	7112	3227
DGAT2	3713	139325	1312	2013	15279	10134	36741	8940	4523	14928	2059	2626	1999	4709	4185	11730	2342	1543	9943	5579	10718	5384	517	2542	1701	3501	3034	6990	9492	1711	1621	35	305	4887	60	7833	1371	2861	3275	3745	1201	1911	4290	9999	3367	4153	3545	6610	3782
ZNF112	523	228	519	454	195	311	572	1394	375	894	632	607	236	194	357	304	377	523	211	130	264	988	153	523	259	273	1104	181	201	214	298	183	70	902	145	486	231	354	325	503	625	151	393	441	243	1126	634	799	612
CS	7688	43893	6663	6808	13695	6815	21217	23081	5965	10546	20495	9614	11635	13600	16248	11375	7210	7750	9434	7114	11598	16599	8654	8754	6527	12457	17580	15117	13938	32229	16386	3784	3490	14222	5476	17682	6384	10479	11020	19606	18398	9536	9472	12044	9973	21536	15798	21146	6983
LTK	82	30	39	34	6	16	27	34	110	95	46	20	7	62	92	1	889	13	30	34	130	17	21	19	51	79	214	12	32	11	3	60	43	32	101	2	495	528	494	10	12	8	60	12	12	45	2	3	20
MRPS24	543	162	222	271	188	148	91	154	380	237	215	444	403	118	307	690	581	143	1053	822	886	140	220	544	1609	689	244	591	49	733	699	3	1230	1398	676	282	495	1210	1036	263	387	471	273	264	222	191	205	499	283
ELMO2	3214	2541	2683	2973	2181	2039	4559	6418	1679	3353	5307	3490	3003	2407	3902	2694	3709	4366	3853	4147	15389	4991	2600	3651	1231	3550	2887	2578	4788	3517	2056	1189	1377	2458	1474	5782	2474	1934	3686	2365	2825	731	4473	2623	5120	3700	4753	4306	3142
WAPL	5991	4457	4332	4593	2332	2944	7428	15149	2081	7035	9793	3249	2757	2812	7144	3548	3034	6551	2943	4095	4290	6658	2029	3802	2601	3592	9456	8278	5098	6788	7045	1853	796	3585	1469	6047	2725	4020	7787	6662	6635	1796	5723	6864	4813	9116	4504	8970	2720
VMP1	19418	5799	4409	15939	2990	6632	15301	34459	13467	7450	3902	5340	3309	7569	9059	9699	9140	10834	13059	8257	12288	14091	8124	5947	7306	6808	11560	10040	7955	8768	8182	9975	13407	18446	13365	9264	6436	3433	9631	7767	9481	10236	6181	6774	9521	12210	5683	11877	4271
APPBP2	4102	6289	3052	3556	2216	2242	7537	11291	1862	4697	3888	1703	981	2011	3491	4060	3691	5384	3352	1874	3016	4185	1431	1767	1040	2198	7678	3099	2484	2400	2871	1850	733	2586	1233	4504	2258	1394	3984	2759	5140	1060	3580	2246	5287	4601	2576	4682	3214
POLD1	1235	394	877	1363	442	362	380	887	851	893	5921	4541	1903	4461	1556	2312	2788	769	3513	5078	4293	934	1556	5308	6203	5778	2306	1806	1930	1009	2833	234	2165	3816	2348	2861	2254	3785	5555	2213	3121	2538	1438	2247	1441	2388	3454	2377	2512
SEZ6	10	5	2	14	1	1	10	12	5	8	20133	318	2	0	9	1	1	5	3	3	4	13	0	4	1	1	10	2	7	0	25	46	7	8	5	7	0	9	2	12	4	1	15	1	2	4	0	6	2
EIF4B	41739	38204	26437	26197	14686	19643	35660	57011	28078	36291	40005	22015	7979	17191	25678	17620	12252	38118	19741	9633	19482	46348	14014	11810	10549	12820	27595	54809	21814	44026	23656	9369	4928	26367	14088	18209	9462	20725	25608	30477	18081	10726	23054	14220	15055	26775	17268	26240	18561
SLC6A16	183	134	111	96	152	131	283	238	101	250	74	121	47	52	90	93	1062	142	20	175	161	117	169	260	131	79	439	124	349	75	220	714	62	71	65	52	32	786	87	83	673	278	289	161	65	253	68	299	203
BICRA	935	455	861	1228	446	507	665	1076	810	875	1440	827	938	1082	743	1236	1301	981	935	1462	1941	773	1206	1918	1030	1310	1189	858	774	924	1231	386	846	1745	739	1844	949	1927	653	1099	980	1131	953	1361	591	1068	1062	1250	1007
SPHK2	732	641	658	876	506	352	359	915	639	711	672	1090	513	1014	857	563	906	537	988	1472	1495	468	465	1130	1028	1217	832	965	621	390	703	186	938	1504	875	1112	945	4298	1023	792	858	420	637	332	445	560	540	811	579
RPL18	42811	18379	36839	39462	13330	19231	19188	40161	90662	31677	62181	43571	91658	59427	25100	50849	25246	40573	43230	58205	46220	21107	14243	38725	82008	19856	24280	31773	21943	41741	45084	3157	77795	86441	59254	39642	25227	127242	63858	23350	29781	93797	22955	51270	17509	40489	11532	43605	39158
CA11	1135	125	627	704	225	404	588	580	1441	1019	262	252	316	95	182	270	56	1051	592	1470	369	159	195	509	281	1496	91	373	496	107	155	132	464	914	159	579	76	353	343	58	673	206	748	480	125	155	139	163	388
ISOC2	1394	2060	1149	1337	1499	1212	1250	1955	1835	1263	1308	1146	3591	2474	1717	4807	2983	1393	4806	1467	5099	1776	1209	3147	6466	5292	1969	1898	3040	3218	3867	140	11943	5629	3024	3154	1397	5166	2707	1609	2492	3925	2229	3071	1559	2280	2534	2981	2724
U2AF2	8371	4522	6409	7867	3388	3490	4191	9140	6068	7360	19091	12447	14068	18822	11450	10628	10465	6927	11662	8827	20525	7766	6336	14454	9699	17159	13118	9521	11692	8267	11297	2267	7608	14547	7151	20061	7453	13511	16732	14378	10940	9293	9926	10839	7239	6985	10800	7992	14290
EPN1	5286	4233	3878	5433	3513	3179	3224	4502	5645	4478	8619	6873	9344	13123	8056	10488	12364	4005	7994	6027	15011	3981	3985	10307	13015	15600	7139	5101	5787	4286	6868	611	18882	12526	8487	8041	11671	16925	11256	7936	8280	7399	7783	5803	4178	4618	6249	4550	9239
MED29	4322	3285	3980	4020	2277	2661	3737	7829	3581	5229	7096	3637	3956	4826	9742	2933	5174	4915	2969	13470	4872	4484	3120	4148	2803	2417	4583	2640	4134	2519	8002	658	2577	5218	2220	6578	3638	3962	2872	3888	8111	2936	4308	2655	3036	2897	4128	3328	4506
AHRR	82	387	34	47	84	36	33	261	28	429	243	113	189	99	109	343	473	158	185	91	284	537	88	447	491	224	87	503	50	147	94	47	252	45	115	35	37	200	116	54	146	96	97	96	194	82	207	137	274
GSC2	0	0	0	0	0	0	0	0	0	0	8	1	0	0	2	0	0	0	0	2	9	0	0	0	0	0	0	2	1	0	4	0	0	0	1	5	0	1	0	0	6	0	1	0	0	1	0	0	35
ZNF275	1856	3556	1021	1081	1122	1095	2837	4436	931	2110	1553	817	3368	1483	1722	1074	3792	1394	6540	1523	1544	4428	1456	784	633	4264	2858	1400	1825	964	1348	1713	584	1043	1216	1854	1649	1278	1072	1407	1673	1594	2659	2067	2248	2497	2209	1525	1570
MTMR1	2768	1579	2177	2353	928	1473	3729	5649	1166	3233	4946	1639	3036	1887	3573	2560	4688	3024	4484	2716	2451	2381	1228	1391	1501	5621	6168	2944	4177	2862	2087	659	381	2368	465	3604	1350	2883	3236	2262	2933	1571	7025	5428	2485	4446	2107	2542	1522
GPC1	2918	1748	2593	4279	2215	1737	3058	3608	2818	2551	3153	3258	4113	1856	3104	3360	35641	2842	3680	6082	11564	3077	2623	7257	15952	9486	651	1204	1893	2512	441	209	65793	654	21675	3869	7164	2791	1678	4072	2644	1025	5276	1596	978	1388	1945	4616	3800
ADCK1	521	505	411	543	290	372	729	683	594	505	295	441	353	271	381	608	846	514	688	686	504	341	295	1032	568	712	451	475	758	906	345	161	536	816	372	368	685	1343	920	590	552	329	528	920	407	995	379	309	197
HAGH	1731	3048	1260	1215	1665	814	894	1876	1952	1284	1113	1198	1753	3201	816	2551	3050	946	4530	4712	2859	834	1452	1604	1766	2717	1737	2246	2306	1541	492	135	1438	1531	939	3910	1423	1705	2759	1222	971	1161	1545	847	1331	632	1216	1490	465
RNF4	4237	3193	3088	4172	2070	3024	5217	9559	2435	4555	4709	5441	4008	3441	7336	4515	5505	5391	4761	5983	5037	4970	3691	2756	2958	8753	5903	4207	6535	4765	1516	1612	2287	2625	1814	3343	5752	3023	4223	6917	3501	2058	5401	6152	3900	6804	4040	5008	2615
CASP8	1811	1327	1297	1431	864	1157	2446	3032	880	1664	458	1825	1068	782	2146	1506	3588	2022	1463	811	1976	2721	1166	1573	469	1781	2852	1142	1522	1940	1954	107	456	2353	328	942	2483	442	2525	2042	2669	961	1942	595	1531	3648	848	4036	325
LIMCH1	9830	27320	5731	4847	5796	6636	24422	14535	3102	8824	3450	9165	3180	2738	4156	2608	10497	7089	3722	8263	8344	14984	6405	4253	2041	3349	664	5359	5403	5913	3084	2734	117	1317	713	1130	5649	6897	1171	13042	6487	1703	3756	3317	6284	6043	4269	5336	1716
INTS13	1558	1127	948	1255	651	761	1635	2376	883	1310	11752	9393	2998	2726	2422	2284	2175	1571	1815	1638	2699	3746	1389	2014	2963	2847	5354	4453	1415	3211	3748	1841	475	4977	1562	2523	1869	1116	6802	3137	3982	1248	1675	7213	2945	3165	4444	4214	2501
TM7SF3	3447	3084	2706	2725	1894	1858	6668	6168	1459	3142	22269	24254	2084	3193	4705	1428	5992	4552	2749	2260	3978	12440	1762	3610	3725	3748	13464	12374	3609	1717	7362	1168	810	1798	1394	5295	16666	4388	7222	13690	6836	680	4947	4384	6234	3148	15346	3234	5282
DLX3	80	9	223	86	22	200	159	354	138	189	244	31	883	9	238	345	102	226	15	1725	534	105	358	63	171	195	76	421	270	3	68	174	436	124	320	1885	54	213	287	24	308	25	496	33	173	27	29	104	328
SPA17	580	201	556	692	163	390	608	1322	481	756	1782	626	228	729	532	871	238	1004	274	401	231	159	198	138	129	202	333	975	178	606	141	83	264	183	201	487	374	486	708	719	474	474	464	1428	315	1041	744	614	473
TSPAN32	74	44	44	64	35	54	63	106	59	123	20	82	28	40	98	19	108	54	108	110	196	36	43	24	22	174	108	25	50	74	17	14	170	147	22	7	21	44	41	26	29	18	358	41	62	72	16	8	52
CCN5	11291	6715	224	2509	8118	2000	5398	1670	5176	2055	41	794	113	603	4687	524	824	427	2013	1149	3626	2147	933	541	401	376	322	41	228	1260	16	29	45944	210	2046	54	1128	1202	211	1342	441	49	1483	388	615	2342	80	442	555
DMRT3	389	258	24	37	165	140	248	111	113	82	131	73	25	20	778	22	20	83	90	27	113	47	213	19	63	20	227	27	15	35	333	398	25	34	412	2002	75	13	25	18	204	19	210	11	22	79	39	33	233
ST3GAL6	851	1610	624	291	509	420	1391	817	664	744	715	693	419	430	384	812	643	720	1341	2137	1834	1486	578	1316	361	822	2216	437	1125	401	1664	1045	396	648	592	2415	855	368	1993	1021	798	122	3271	1108	872	965	562	1003	986
ATP2C2	409	26	1134	547	63	574	396	912	416	944	248	203	292	217	724	2246	549	916	925	1517	834	1011	277	1704	945	1374	256	340	1577	565	456	16	146	546	21	271	542	34	145	15	2053	47	1281	86	93	29	381	187	195
NGFR	5234	185	3477	7059	774	2104	3931	3851	3217	3244	2084	299	277	434	519	64	138	3182	374	1920	1362	755	429	273	97	530	3231	13	281	296	316	251	3940	257	4887	24694	362	270	777	16	195	154	1208	48	117	445	171	83	634
CDON	3446	3428	832	990	3054	1440	4788	5666	1351	2379	4873	1166	1289	824	1034	669	888	2598	665	587	1711	1351	477	1025	205	345	444	1114	1830	287	1325	998	466	203	159	1150	1380	4565	410	1926	981	29	1407	1037	2244	798	1117	3980	852
TAF2	2554	2387	1476	1825	1119	1122	3681	7279	595	2376	10593	4320	1452	3522	3704	6612	4021	2245	3398	5363	6588	6214	2224	4150	849	3481	6751	8029	9003	2408	5848	2539	280	3801	1134	5682	1859	1719	4108	6979	9448	533	6478	5019	4940	7689	6664	7902	11380
HIPK2	7670	16972	5663	5831	5949	4087	18052	19613	1285	11302	14789	14663	2733	7119	3590	3361	10180	8041	16266	2411	3707	5326	658	3030	1322	2709	10726	6922	14392	6593	12463	2551	478	2129	1253	3161	4631	3738	4856	20931	8488	1827	7344	10060	9038	17657	5728	7088	10650
TNPO3	3517	5271	3197	3519	2767	2034	5029	6735	2108	4477	5313	5508	7331	12356	4032	8633	5203	4259	6160	5810	4804	7897	3340	6290	4269	4872	17022	8753	7898	5944	6845	1007	1476	4657	2697	9773	3397	5641	8014	8426	6523	2280	5315	9937	4430	13810	3847	19837	4371
BORCS8-MEF2B	45	24	41	42	10	8	28	64	59	36	111	39	9	115	77	33	65	50	20	11	59	8	82	41	92	104	41	14	59	23	48	2	17	113	36	34	26	68	22	13	22	23	39	31	28	15	30	65	45
RFXANK	1866	1334	1488	1634	926	849	832	1852	3009	1486	2124	2846	3687	3362	2937	4279	3167	1441	3763	2424	4122	1683	2261	2552	7631	4005	2341	1290	3887	1356	3133	329	6386	4073	3236	4508	3536	5302	2391	2293	1422	5191	1401	5411	1740	1852	2575	1667	2278
TMEM161A	1217	855	1021	1132	804	750	889	1485	1724	863	1527	1626	1804	3254	1543	5125	2337	1436	4781	2813	3172	3133	1705	1718	4683	3388	2527	1718	4476	1769	3142	246	4283	6863	3126	3742	1377	3447	1645	2119	682	2024	1053	5480	2158	1902	1582	2043	2691
LPAR2	654	105	822	888	166	470	475	1392	1238	759	1043	2267	1743	2380	2060	2938	3238	1100	3215	1224	1963	2186	1316	3047	3168	3440	3221	928	2812	1299	2956	102	597	2975	366	2412	1702	4566	1685	1909	803	1814	957	3563	1317	2198	1635	1834	1682
CTSA	7083	7231	3093	4997	5021	4121	9391	7352	4770	4755	2227	10476	10903	7057	7704	7054	15915	5476	14436	14308	8633	25208	6833	10682	8068	13833	6820	11552	14454	7859	4708	1496	25841	15777	7075	11449	11304	4023	8454	7505	5483	4066	8731	8247	12044	8399	8397	10261	3056
SUGP2	3941	2275	2743	3429	1425	1710	4008	8775	1811	4861	11328	3908	1912	4590	4932	4130	3671	3329	9791	3120	6136	5128	3721	2671	2541	4528	8543	2126	10386	3255	4414	3451	1081	5101	2297	5578	2182	3945	3020	3801	2658	1255	3454	7422	4094	5316	4790	3076	5288
SLC12A2	17746	3916	14286	7873	2375	9168	21702	27241	6690	7475	3568	3539	5004	7132	4382	888	3450	9927	2081	2005	3927	29029	1950	2746	2269	2665	313910	2519	2049	2547	15731	1656	490	2169	1576	18023	4880	2575	11567	87622	2442	1070	5156	1779	4843	4403	4187	19745	14181
SNX24	821	364	310	481	363	493	1208	1712	451	718	442	1101	418	737	876	839	875	727	618	292	704	773	351	659	1054	536	1022	439	562	400	1577	294	426	604	227	1183	426	67	981	203	532	185	734	869	304	1044	360	1320	460
EYA2	2706	934	2206	2926	555	667	1291	2080	3661	1726	3099	1289	1568	1525	1166	2757	401	1992	4292	1070	770	1065	198	4392	1398	3267	868	5015	269	260	1412	359	316	821	923	14036	2771	1724	1245	120	5279	2145	600	67	168	240	7385	3993	1375
CNN2	9256	7538	10341	10540	3448	5443	7290	11338	11847	9239	833	4947	9906	10357	8093	12604	3647	14279	3674	9446	25987	17280	8323	12479	7575	14568	7421	12911	8349	4580	3863	1490	13676	10238	8957	10095	10435	5605	7318	11128	5870	1594	15797	1575	9170	8318	21334	9246	3191
ABCA7	1090	1474	977	1036	503	527	807	1202	744	1110	284	1021	460	376	1146	930	382	597	1229	964	1725	972	562	1022	665	2153	765	2921	1206	538	268	80	970	1923	209	547	405	419	775	565	932	591	1825	319	3196	983	814	907	351
SNCAIP	1123	281	312	520	406	376	1181	748	345	644	1002	289	740	118	235	17	4958	649	93	48	244	329	88	111	2514	493	63	10	45	105	116	1001	346	69	176	82	106	77	276	43	153	111	329	25	72	6747	471	63	404
DDX20	1455	1037	1174	1250	676	983	2132	3645	798	1798	1901	1801	1665	1322	1824	1969	1669	1940	1719	1378	2196	2335	1133	1286	1183	1257	3004	4048	1723	1551	2468	519	432	2665	732	2053	894	1890	2694	2037	1906	536	1822	1922	1682	3561	1275	2547	2688
BTBD1	5043	6473	2862	3493	2945	3201	7899	10376	2439	4530	7350	4575	4112	6336	5360	3474	8228	6121	7301	2710	5025	6468	3201	4993	2621	2328	8343	3962	5598	2594	2890	1674	1672	3169	2658	3569	3686	3729	9933	5544	7496	1137	8294	4066	7751	9304	3176	6360	5078
FAR2	970	947	274	493	388	512	1270	1162	325	549	440	1929	365	777	2174	191	115	427	1438	668	747	2677	208	376	276	1759	681	2655	938	5397	239	318	442	1515	361	117	274	171	2252	1302	537	39	1046	350	928	973	213	857	1417
BCAS1	511	40	744	208	131	668	309	1015	379	1220	8	38	1	13	141	35	38	269	6	74	34	243	47	51	135	35	16	246	45	2942	95	16	10	50	16	36	480	12	15	8	25	6	109	13	23	19	7	127	19
POU1F1	1	2	2	0	1	1	4	6	3	4	2	3	1	0	3	3	1	9	0	1	1	1	3	0	0	0	4	0	2	0	0	0	0	2	2	2	2	0	0	2	1	4	2	0	0	5	1	1	1
CHI3L2	2849	403	1988	1492	1939	1463	1871	1179	1504	3328	29	422	1165	1797	10003	15398	13156	2956	56195	12160	2363	7770	1164	790	2136	5326	62	15350	18560	90	91	1	1552	3577	61	3522	1029	2028	6166	7198	3881	998	7728	10482	12170	8608	3694	762	160
SBNO2	5827	1943	3373	6316	1519	2802	2079	5939	1971	4312	3830	6698	5252	4190	6521	10400	4381	2405	9946	6685	15366	5813	3462	8930	5273	10430	3696	8045	3575	3934	2744	259	4417	19991	2959	6385	5350	2793	5252	9231	4462	2775	4924	2964	10708	7249	5616	6781	2750
PMS1	1635	1002	815	1114	517	685	1767	2361	801	1265	2160	1418	613	727	1637	1197	2282	1567	1407	1271	1237	2148	493	1123	658	1206	2882	1920	1142	856	1975	467	280	890	455	1758	2038	1308	3272	1686	1609	649	955	1173	769	3159	386	3612	658
HMG20B	3817	1956	4036	4197	1756	2110	1620	4719	6212	4214	1824	7218	7626	4815	2582	9324	1903	3263	7813	7290	9851	3166	3498	5197	10144	5450	5527	4358	3870	4679	3428	327	8945	13818	4471	11495	3263	4508	7713	6945	2417	5598	3131	5571	2777	2765	5376	4187	4742
CALCRL	3236	10735	555	1424	5324	2314	6050	2637	347	2712	580	1165	134	1223	1125	645	21029	1171	934	758	2833	7790	835	1326	278	293	3395	1228	2406	2458	805	306	184	529	1331	995	5032	373	802	1321	1891	228	1856	502	1433	5103	1214	1010	1266
TAF11	2165	1579	1079	1324	806	1154	1996	3363	1815	1770	3633	2584	1782	2874	2526	4005	3837	2066	3040	3397	4793	3735	2242	2410	3391	3210	5636	3826	3456	1605	5490	791	1348	3783	1859	6376	2190	3384	5576	2518	1412	1612	4018	3064	2401	4163	3107	3083	4653
ANKS1A	4165	2840	2961	4800	2958	2098	4757	6795	1721	4850	6267	4065	2238	3979	4355	4711	5922	4126	2746	4836	8929	5763	4187	2460	2286	1122	10673	4148	6630	1997	7306	1698	791	5553	1013	4799	1905	4765	7222	5489	1947	850	7021	2899	3292	4937	5039	4449	10662
AP3D1	8527	8258	7056	8522	5050	4089	6809	10094	7433	8443	7991	12959	9250	9724	8501	11211	6522	7533	14103	10069	11356	6752	5320	8494	7722	11945	9145	9134	10251	8944	6401	3108	7848	22129	5012	11991	11441	8636	12589	21842	8108	3333	15366	7231	16224	13071	14691	7507	3932
ZNF76	2135	1575	1947	2057	934	1164	1662	3570	1697	2727	2627	2437	1056	1684	1909	1535	3788	1940	3007	3556	5465	2331	2372	1675	3207	2381	2228	3353	2513	1053	2192	851	1565	2903	1477	3018	1848	2366	4497	2490	1081	1011	6020	2070	1702	1665	1607	1051	3113
SLC9A3R2	4628	5832	3160	4535	3961	5101	1875	2710	6088	4245	1198	2642	1607	3127	1932	4718	4502	3073	3305	8867	7922	2481	2364	2902	3969	3321	2436	12814	2099	13259	1092	111	7319	3180	2954	4102	4229	4505	1938	2695	1397	2203	1829	1824	1150	826	1962	4773	1060
NTHL1	744	334	465	579	319	254	143	448	997	506	766	1004	1135	691	516	1469	1154	328	2152	3534	1694	345	725	679	1837	1477	784	3226	734	949	597	42	2046	1710	891	1495	622	2416	1786	796	385	1184	556	968	418	197	854	1347	409
UHRF1BP1	1720	4580	1646	1762	1723	930	3887	6579	604	2568	3734	1757	1357	3935	2470	2607	4916	1928	4024	1873	3161	5021	2649	1690	1812	1984	5007	3511	5989	2876	5668	2796	374	3184	696	1682	1930	1693	7407	3468	1281	513	5553	1845	3542	6364	2427	3597	2855
GNAI3	7000	5951	3998	5743	3088	4025	9404	10842	3587	6094	8621	10468	6311	12164	10548	12959	7630	6905	6622	7802	11511	9776	6028	7273	7295	5521	16218	15445	8878	5532	11433	1461	3454	11393	5850	8860	6706	10190	15672	7674	9207	2030	7863	7109	8149	20978	5011	12229	7922
IPO5	10637	20527	7367	8220	8795	5981	16966	19904	6314	10732	44410	10726	15465	35663	16312	29630	8355	12059	7071	7898	12901	22490	5785	9703	4511	6420	65641	13482	13846	9016	13050	5189	2822	9974	6650	27314	10522	31257	23768	13299	16637	3264	11666	13354	6660	19818	19874	35015	18791
OAT	15106	6321	9797	10000	3562	9043	14694	34814	5164	13152	6909	4003	7609	30856	11776	23017	6281	10753	15910	18623	50250	33856	4619	18126	8478	9219	40100	18962	17058	19272	18119	1046	1107	14464	2755	17631	18905	25977	7837	8844	16088	3584	8712	11735	17420	17341	15878	34304	3918
WDR3	3351	5345	2090	2914	1492	1585	3800	6548	1601	2975	3378	6145	5104	5480	4487	7838	6058	3537	5837	3938	5225	7677	2541	2794	2292	4170	7888	14037	5410	4143	1784	1814	779	8622	2540	3587	2305	3319	10178	6019	5066	1080	2696	4981	5971	11842	3676	8608	4686
PKN2	5554	9266	3242	3749	3124	2451	9201	11646	1350	6077	3524	4011	2488	3273	4954	1906	3892	5375	4425	2535	3088	6482	2513	3755	1528	1479	15471	7888	4241	2170	3727	1466	387	5458	1168	5739	2620	1351	3901	3872	3372	676	6059	7305	4250	8150	5276	6683	3945
WDR18	1078	867	1186	1096	481	809	823	1595	1319	1100	1744	2795	2028	814	1240	2811	1030	929	1568	2311	3576	452	1119	1926	2620	2208	992	4350	789	1085	901	56	4151	6827	1753	1617	1275	3032	4035	2175	1501	2715	1599	1864	3119	1543	1177	948	939
TRAM2	6124	3561	1876	2889	3704	2982	8594	7068	2690	3917	3445	2339	2289	3202	4429	2947	4589	4640	3534	3082	5226	14451	2490	4560	1691	5873	4516	4666	9098	3268	10729	1613	2632	2754	5365	2648	4084	3087	3563	5015	3522	642	8930	2072	3521	5570	7451	5170	4531
NTN1	2335	1177	617	1753	2165	488	1139	2528	951	1963	2252	3384	1077	5496	7949	580	12705	1047	2333	4759	3548	163	4093	1032	1865	2617	96	1911	5479	2702	3271	89	491	1824	753	882	1184	3042	1496	114	835	36	6727	795	230	2626	637	1725	2493
GLP2R	69	411	24	10	112	94	384	130	64	94	3	8	1	3	3298	8	175	48	3	13	37	17	212	7	10	2	6	7	4	41	0	1059	2	6	13	0	0	9	1	1	22	0	280	3	132	107	6	7	17
MCM10	121	29	29	132	76	30	100	416	10	70	2457	829	2099	3577	809	4061	1740	36	2446	1576	2082	1298	620	1408	1535	1825	4753	2658	4507	801	2699	305	162	1521	437	2883	1037	4630	7893	3122	3393	1580	1939	5606	1995	5107	6438	2855	1502
DGKA	2190	468	1026	1683	570	914	2445	2591	1177	1443	807	979	267	724	2165	547	954	1713	1188	1901	2558	1605	811	5041	430	2247	1058	570	1726	873	861	429	758	1152	883	1416	1334	486	890	916	1625	271	5586	671	571	1659	413	1346	746
ERBB3	11441	940	18779	13167	1661	7481	7758	65513	12482	23602	9386	17001	5530	5116	16876	10363	9741	17808	10039	21101	7498	11753	5858	9332	6104	7495	10810	16683	25908	30649	26488	14	370	14214	78	46530	7036	5800	6521	44950	12195	13060	12273	10861	5805	7259	18431	13450	18568
ROPN1	581	121	361	414	68	55	280	350	506	269	99	541	421	558	170	2912	267	111	1385	186	770	165	125	1097	170	582	2519	267	1961	0	640	0	43	705	3	3201	298	336	2555	912	150	1218	535	718	32	1	485	1617	1395
ANKRD44	1022	1343	632	867	594	567	1807	1858	327	1358	1100	552	231	597	2279	399	1254	953	828	417	1236	1959	329	762	170	807	1629	414	1351	813	2145	1476	285	1186	315	332	1081	208	661	503	1139	75	3404	511	1013	2242	520	651	554
KARS	8163	9866	5909	7625	4558	4871	8607	10366	8927	8390	9971	19219	15522	25557	10852	18636	8533	9374	6063	13932	14343	11297	4260	6543	8684	15466	8444	18278	10476	9043	8503	2129	6586	15742	6617	12279	8269	8580	26486	13337	20156	8515	10465	39083	7322	13091	14077	14055	6999
ADAT1	1742	1181	1012	1575	709	793	2212	3164	825	1529	1144	1710	606	2493	1435	1937	1619	1683	1031	1894	2471	2083	470	1121	471	1220	1902	2124	2254	1618	926	961	424	740	539	2226	1145	1142	2877	2906	2897	354	4427	2082	1422	1559	2258	1107	1075
PDIA5	1999	686	983	1705	789	988	1700	1697	1173	1658	1047	2414	6347	2203	1746	4020	3816	1598	2725	1851	3008	2316	2408	4023	3275	2426	1194	2037	3077	3178	3866	297	8136	4527	4238	6084	2608	1365	3594	1753	2859	2611	1727	2509	1433	3264	2222	2615	2587
TBC1D22B	1446	879	1125	1255	525	700	1628	2309	914	1325	2181	1205	1052	2972	1828	1610	2116	1477	2053	1741	2319	2916	1400	2101	1393	1795	2501	1952	2210	1389	2929	495	467	2176	541	1857	2315	1563	3933	1364	936	988	5317	1329	1548	2350	2108	2517	2599
NDUFB4	3679	4644	3233	3344	2507	3186	5339	5236	5151	4215	5557	5247	8898	3415	5172	8764	4228	5951	9580	4319	4478	3258	2114	5481	8358	5210	5930	7653	4965	9002	4000	436	5853	6598	2960	17798	6451	3205	7417	3847	5722	8937	2386	6796	2690	6638	4400	9296	3916
SPEN	9545	7104	7379	8316	4951	3892	11050	17497	3339	11703	13241	7766	4555	4470	14010	3433	5030	7649	9264	5890	9471	11820	3479	7769	1852	5813	18475	12229	11116	4585	6959	7915	1630	4473	2762	5627	3412	3734	5959	11574	8831	2392	11866	5246	9709	15712	8149	10788	5753
MYLK	44074	12530	33609	39194	28597	20472	98406	45764	9131	41150	1850	4099	6990	5111	4884	6179	4815	55744	7532	16769	15401	14435	23699	11800	1384	13492	3624	4231	20911	6678	3921	476	1288	3258	5706	2798	3439	929	4352	2212	2949	1553	21616	548	1889	3843	10270	5540	7687
ZC3H15	4915	4994	2785	3432	2059	2435	5212	7327	2360	4080	7145	14916	5339	4778	6579	7999	14039	4408	5054	4668	6067	9454	3445	4158	4229	5044	12678	8507	6316	4923	6425	1422	962	3300	1489	7327	10796	10825	9788	13916	9841	2260	3808	4596	5599	11558	3917	15590	2583
MAP2K4	2707	2596	2324	2345	1191	1999	4443	6473	1571	3085	1744	1083	1462	1690	1975	2426	3383	3878	1191	2049	1774	2600	1083	1396	1081	1487	3001	1359	1460	1527	2745	2736	504	516	794	1324	1104	2236	2088	2066	1450	823	2072	2221	1570	3779	1540	2221	1354
TMEM206	448	167	327	384	193	251	466	1073	344	341	1427	1955	1091	1367	998	1434	1937	464	1610	1947	1393	1731	960	380	1502	1350	3532	1983	1094	487	2148	523	666	2172	644	4128	388	2004	853	2981	642	1535	816	3914	1560	1928	2114	2141	1178
SNAP91	16	26	20	12	20	17	121	21	14	38	374	7	39	3	117	24	7	84	78	48	12	38	153	18	6	0	410	162	200	2	3	52	1	707	1	4	23	11	72	1	9	0	165	20	98	29	51	13	144
SLK	10617	10509	4859	7174	5014	5005	14168	22095	2911	9385	5522	2815	2660	5788	7173	2878	3007	8872	2942	4067	6901	8787	2444	3699	3067	3787	8569	5105	6867	5702	10835	1750	669	2838	1542	4794	2894	6836	5224	6345	5434	1290	6185	3486	4991	7341	6218	11212	3619
CYB5R4	1219	1212	790	957	672	723	1972	2906	390	1206	4145	1718	616	900	1959	3263	916	1394	1158	691	1217	2277	742	592	783	1344	2789	1348	2974	1034	1302	181	288	2013	494	1566	847	2351	3028	676	931	159	1452	1865	1307	3511	1535	2311	709
COL17A1	18500	4	21417	23302	784	5383	27845	21534	10002	20921	15	415	500	1026	216	7	422	28556	1294	777	2021	1289	3494	1039	568	7861	101	21	251	43	21	4	2006	220	319	346	295	24	76	80	81	957	213	36	108	84	1171	44	2047
GSTO2	2311	68	1913	1930	227	887	1518	3197	1853	2385	816	83	140	1240	1443	1289	98	3228	1607	283	178	1034	108	424	199	61	76	2219	476	62	461	32	239	1403	54	1493	405	561	1431	1631	1841	540	1001	262	1389	841	937	540	1256
SEC61A2	415	203	260	399	203	225	775	1390	222	480	2526	553	469	934	954	675	785	550	1641	595	1112	1199	456	313	482	1048	1989	452	636	304	830	381	146	425	228	1925	392	1925	2049	375	840	183	462	1783	1332	1115	1288	924	1262
PRKCQ	135	63	172	251	96	96	146	356	153	306	1235	243	71	145	1254	62	23	244	136	391	468	273	24	63	46	187	217	247	224	260	23	77	15	415	7	100	94	37	94	66	427	43	1827	465	280	364	126	37	907
TLE2	4152	1558	4026	3246	1805	2252	2947	2674	5276	2843	7991	2316	6258	1993	776	494	2801	3133	1066	1567	2996	341	984	2561	4553	1651	7601	826	3140	686	2007	263	993	281	818	16539	1592	2171	301	7146	1621	313	2190	860	144	269	3896	70	776
ASB1	2686	2679	1730	1779	1746	1296	2652	3275	1886	2797	1553	2504	675	1129	1652	1309	1730	2422	2065	1930	2370	1181	807	1010	951	1456	2922	1575	1450	1050	2701	810	1737	1879	801	719	891	1623	3333	1859	1902	536	2014	908	900	1808	1070	1881	2106
FAM107B	7788	15223	4332	2997	3511	4964	11443	11542	2998	8820	7100	3442	2485	9943	4844	3495	4740	5823	3322	2918	6618	18813	1267	2932	1534	2763	5040	5156	11465	4855	8166	1135	1049	2724	1773	2782	8961	3894	5257	8173	6600	1167	7081	10727	8102	5750	6464	5411	4152
ME1	1029	20070	318	538	6562	1196	6436	2286	604	1364	616	1457	840	3580	661	1191	516	625	1084	1396	1997	2173	834	523	1534	1112	3243	3922	1518	310	2257	42	520	1697	315	1223	1077	4582	6796	4553	4306	698	611	3038	709	5148	1736	3770	1110
TBC1D1	4353	3330	2845	3682	3817	2935	4810	5722	2337	4534	9009	9008	3274	10162	8315	5880	6237	4035	8635	8452	12961	7853	4170	4166	5941	3405	10696	3506	10149	12890	9420	817	4016	4840	3338	4912	6108	5513	6542	8601	5123	3123	12411	15542	10358	8070	5220	6453	13478
CDK13	4881	3526	3172	3465	2068	2001	5728	9294	2334	4435	2877	3527	2181	2309	3870	3814	5207	4705	4820	3821	4851	6775	1956	2102	2225	4006	4403	4825	2684	4029	5635	3323	718	4377	1884	4509	4118	3567	4853	4977	4636	1419	5263	3498	2916	9380	5268	4045	2938
MTHFD2	2371	504	2209	3157	1963	2132	3099	8388	1486	3518	20116	19976	10391	10227	7752	8285	5136	4208	8980	7625	9136	4081	3619	6703	5383	6738	13388	23165	20401	4542	10768	1548	1244	11224	3104	11888	4389	5562	16023	17500	14214	3122	12573	15051	8011	11777	8135	14031	11102
SLC9A7	3514	190	3818	3177	480	1492	5100	6002	1748	4799	2344	3395	2847	2106	1990	1188	4648	4422	2681	913	1336	2883	1688	1040	2362	3080	1594	1323	1832	1048	2948	540	541	2333	422	2059	3265	6242	3876	1823	3108	1958	1948	3651	8552	16345	3241	5272	519
FOXJ2	3739	3831	2395	2582	1716	1739	4343	6145	1778	3932	8573	7795	1763	1581	3040	1466	4768	3683	3988	1646	4924	3891	2188	2779	2393	3432	6376	3277	3651	2807	2085	1324	1015	3590	1421	3844	1512	1992	3650	2007	2138	725	4711	3368	5521	2985	5329	2179	2118
YBX1	22444	25650	10265	13771	17110	10905	19643	19658	17933	16516	58832	73843	122765	51981	33757	72070	22708	13771	51800	34353	37849	29180	21071	34030	48434	36451	29204	70616	51981	21848	36026	8101	30379	57466	44146	73676	35798	30037	97241	41917	28788	43795	24805	67692	41152	50987	38785	63438	45051
PDE4A	1560	2341	902	966	1252	1065	2027	2531	798	1745	140	508	1717	520	1211	1190	638	1783	5136	551	1593	1577	1035	877	354	918	372	1912	1173	491	405	166	1205	1076	1190	248	1856	382	884	409	1062	174	893	377	882	1129	334	2142	526
PPP2R5A	6175	24510	4526	3613	6042	4364	12645	10383	4470	7228	1179	2590	3313	5139	5075	34221	3146	6494	28810	8319	4411	19927	1497	2798	3245	2885	11466	5725	22162	3997	6902	413	1140	4471	1317	10773	3021	6375	2476	14648	2134	4625	4658	2694	5787	9509	3107	5596	1283
CTNNA2	6	3	1	0	2	4	12	7	10	3	3827	1569	0	2	11	1	5	6	3	7	2	6	2	1	2	1	9	8	1	60	0	80	1	289	0	7	2	2	1	3	1	3	0	145	8	11	4	2	6
ELAVL1	4593	3616	3334	4234	2295	2673	4916	7609	3372	4589	8359	8880	6634	9788	9697	12993	9939	5690	10682	7398	9453	9309	3794	6755	5895	11652	14391	8116	6554	4272	13061	1574	3102	11038	3644	11921	4414	6119	13682	8526	8283	4337	5830	17085	10272	16488	8451	13103	7087
TIE1	6442	4614	941	3677	3074	2728	3067	2873	2128	3646	601	1036	334	1883	1118	797	884	1307	1862	1432	3800	1944	1402	1749	652	474	1626	1000	1538	1854	325	31	2315	956	3867	1437	2993	791	698	1317	552	478	2162	571	1093	1595	659	611	987
DIP2B	4137	2989	3297	4361	2169	2045	7733	11225	2180	5560	9014	7105	2330	3053	6024	4543	5467	4970	1561	2110	4140	7271	2318	3824	1113	5525	6558	7743	11901	7295	6732	2596	422	3963	1320	4477	2302	2598	4626	7848	9090	1325	3463	2764	2746	5810	7380	6151	4060
SMARCD1	4010	3732	3241	3947	1951	2578	5375	8183	2382	4339	10531	4847	5308	5778	6492	5190	4020	5107	2041	3892	7278	7280	4012	3031	2954	5241	5922	5450	6443	4904	6792	2136	2126	4250	3027	10215	3273	2272	4603	9134	5452	2540	4547	7412	3413	4814	7047	6282	4164
KDM4A	4240	3270	3179	3760	1804	1710	3845	8072	2009	4082	7717	9467	7786	5600	5306	3980	7729	3148	5291	2711	6563	7345	2846	4572	3214	5996	5792	8144	5928	2320	4312	2321	1397	5240	2420	9822	3524	2167	6786	5178	4896	2960	5891	4971	5198	5452	7905	6078	5638
NFYC	3132	2603	3369	3207	1618	1907	3364	4458	3073	3634	3333	3253	4560	5528	4880	3816	4490	4565	4049	3500	5469	3409	2629	4934	4567	4843	2431	6424	5141	1687	2776	1141	2608	4356	2594	14240	4087	2115	6052	3279	3987	3875	4769	7818	3565	5134	3232	4837	2339
ZMYND12	127	260	227	158	65	126	304	430	238	146	45	181	55	136	88	185	34	235	79	203	179	66	49	31	48	72	62	88	290	48	6	43	35	130	17	337	105	142	341	146	233	73	233	107	292	159	49	122	30
SLC9A3	31	15	15	10	28	11	12	73	20	41	17	15	20	10	98	33	78	11	29	24	242	11	93	25	54	41	6	7	18	51	37	47	2	17	27	2	2	93	3	18	42	42	56	2	4	28	47	2	215
NGEF	308	48	346	177	112	102	120	166	350	141	1329	175	705	315	411	391	2086	114	1754	1337	593	167	100	291	719	628	305	604	1060	134	2000	10	84	23	3	1096	570	269	329	293	1020	115	530	25	63	79	175	531	528
ASPM	133	61	64	196	117	29	125	1839	11	159	5911	2612	5188	3234	5893	3158	5818	69	5959	3114	1659	4523	2593	1032	2187	2767	16229	5337	5528	2482	11757	1659	268	3080	626	8170	2636	3190	8284	11080	5190	3068	4950	7117	3623	22142	14088	14006	5104
CD84	1008	209	572	771	582	417	2928	1541	187	1135	211	1055	279	852	4019	691	351	740	2412	698	1744	4080	401	1826	426	1059	2914	1464	4965	3061	469	369	1859	2200	1600	223	730	358	973	1009	1108	71	2866	1185	4490	8369	1057	1622	640
ELOVL1	4561	4626	3179	3657	2944	3295	6419	6608	3938	3915	2191	5366	5516	6993	5266	9283	5608	4089	11709	10949	9921	8835	3980	9295	5470	7571	3834	13083	18982	5723	4279	262	6490	12294	3836	22367	8363	3983	10739	7065	5001	2935	9890	10742	8247	9456	6791	11099	2646
SPI1	1138	208	683	1182	554	803	1065	658	880	1067	208	2273	1553	1469	2579	1728	633	796	5303	1381	4008	1535	731	2627	2000	2702	1035	2198	2431	1830	284	112	10786	11164	3117	390	1620	881	1209	989	1103	236	2043	2059	4842	3190	581	1363	777
ZNRD1	801	567	684	621	308	482	597	1066	1227	891	1051	679	1489	1640	695	2309	979	1032	1406	1444	2407	705	813	779	2061	1264	1358	1213	1481	791	1517	143	1421	2448	1225	1378	654	1338	3062	637	1104	1119	1357	1641	904	1302	970	947	927
MPPED2	606	291	644	438	172	179	570	630	444	519	3433	3623	20	123	327	17	98	798	194	52	174	270	173	1120	41	52	311	28	58	98	21	647	13	110	15	82	392	75	624	6	417	6	317	30	28	88	89	85	5362
CLDN18	28	17	20	29	21	4	96	29	6	19	20	14	4	12	28	7	9	16	54	7	11	15	86	11	5	8	7	6	35	13	0	64	3	6	14	3	9	2	2	5	19	2	2	1	13	42	13	15	36
ZBTB11	2743	1754	1742	1842	948	1153	3418	5376	811	2646	3038	1635	1363	955	2190	2169	1564	2377	1462	851	2054	4129	1654	1902	608	1504	5926	2138	1585	1527	1850	907	318	1355	565	2195	1173	702	2088	1893	2948	817	3018	1564	2849	5784	3049	4259	1724
ATXN3	2943	1982	1611	1613	1205	1443	3623	4776	1681	2926	1827	1431	1986	1167	2718	2090	2239	3047	803	1276	2474	1866	1008	2298	819	938	2834	1523	2577	1122	1447	776	603	1309	772	1084	1073	2299	3523	1347	2511	545	1897	1418	1392	3156	921	1977	1024
GOLGA5	4483	4419	2911	3496	2025	2415	5450	9541	2811	4242	2870	2654	5734	2905	4275	3805	8207	5160	1928	3693	5948	4977	2243	4869	1737	3340	4749	2945	5617	5274	3218	754	1150	3584	1502	3312	4074	1813	5178	6633	9047	1245	3788	3405	4982	7413	3060	4224	2450
FGFR2	3606	953	2773	4316	1057	2805	5351	7044	2434	4431	1405	1478	391	3590	5692	1371	1381	5625	4030	3134	16762	5354	708	2966	1421	1177	192576	679	9872	1020	4331	1195	73	7347	880	35235	6054	22982	443	780	2756	482	13357	930	4014	216	1104	13609	2487
LRRC40	1522	1200	681	863	531	772	1728	2587	338	1176	2928	1513	805	2238	1735	2019	1584	1055	1363	1204	1507	2157	965	1079	530	998	2674	2688	1006	617	1549	275	136	1223	643	2075	952	701	1213	1840	1352	272	2448	2434	1171	3319	2319	2187	1113
ISOC1	2010	5197	2397	1865	1156	1620	2802	4161	1303	2662	2502	2414	1579	2705	1725	1738	1988	2506	1091	1778	1727	2081	2189	836	1054	1124	5587	1938	1585	5359	989	229	281	1294	381	3715	1166	1307	2758	1571	1619	602	1658	3400	1225	1930	1580	1956	2253
EML1	2002	2518	354	900	1710	956	3154	2031	482	1120	1614	536	707	947	1241	1308	3197	712	197	1060	1727	1656	885	942	401	798	391	359	584	523	581	571	716	158	790	801	626	558	1413	388	1019	88	1634	943	374	1874	1113	448	2596
TRMT11	1063	570	560	863	411	463	1252	2066	636	1167	1286	1124	990	1910	831	1013	1178	1020	1100	860	1210	1486	858	537	704	973	2028	1510	894	396	1037	373	95	868	472	1335	341	1001	1899	838	2485	500	772	3716	1417	2026	912	1099	826
THUMPD1	5554	4226	4515	5993	2200	3024	7806	12100	2306	7057	2868	4418	2173	2800	3000	4490	7770	7798	2898	3583	4317	6446	2202	3033	1226	4342	6547	4931	3880	5709	2945	954	521	2523	974	6141	1951	3222	2797	3622	7873	1207	5783	3810	4187	5594	5408	6235	1568
MSANTD3	935	614	581	643	368	682	1218	1619	713	918	2948	2315	1637	3426	1759	2429	923	1069	2783	1505	2049	1343	1081	1231	1471	2336	3602	2133	1845	1200	1416	263	1067	1268	1156	2090	1564	1307	4267	1629	1358	859	1197	3545	2369	3633	1483	2774	1213
KIF26A	1445	887	232	756	1170	644	434	638	518	1017	2774	1937	166	80	277	113	1268	398	259	191	2516	153	279	518	105	86	140	158	169	1191	43	14	541	126	313	379	197	133	341	82	416	38	1302	58	102	124	128	54	2215
ATG2B	4824	4236	2787	2934	2077	1805	7059	10642	1304	5362	2748	1440	982	983	2643	1735	3925	4128	853	1193	2664	3647	1153	2216	463	1173	3149	2100	2708	2723	1480	1135	492	1060	714	1032	1446	858	2964	2587	5749	509	4669	1411	2920	6238	1477	1935	3036
ARFGEF1	5451	4875	4670	4797	2591	2967	8629	18671	2083	6635	9455	6190	2816	4962	8145	4280	7180	6313	5602	9830	9548	18359	2373	5395	2186	4798	28763	21041	12263	6437	7517	4532	1512	6686	1750	5997	4323	5474	7231	11996	6723	1017	7611	7052	7201	11709	12371	21440	3591
ACSM2B	14	26	1	1	25	3	17	12	8	21	0	0	0	1	0	2	0	1	0	0	1	0	0	0	0	3	0	0	2	1	0	0	1	1	0	2	0	4	0	0	0	0	1	0	4	1	2	1	3
ZFAT	805	1950	865	859	623	429	761	1159	478	856	1335	898	970	762	1700	1106	1020	781	741	1220	1851	1169	622	1298	633	801	1070	1125	1569	691	1241	400	431	1480	485	1234	969	855	922	1228	1198	907	1217	725	857	1269	1039	3529	762
MTFR1	1313	1540	921	907	814	820	1916	4196	533	1159	4595	4683	2028	4273	4191	4540	1609	1690	2513	6593	5402	7315	1492	1880	1688	2352	12274	13086	4454	2199	3446	954	737	5776	1188	2349	1096	1875	6126	4568	2990	568	2315	3359	2338	4413	4670	4175	1706
STAG3	367	167	177	278	182	98	309	478	102	365	1596	110	38	321	290	138	257	211	191	2307	371	304	320	131	100	120	383	96	243	112	331	707	78	324	254	175	130	3267	947	125	532	68	250	153	79	2088	1406	88	508
FECH	1838	2155	1417	1458	1060	1169	2845	4362	868	2195	1812	2792	1269	3532	1113	1907	1614	2367	1315	2330	3102	2402	892	1022	1024	1022	2585	3528	1516	1702	1747	466	620	1974	679	2057	1153	4076	5535	3385	4668	785	866	3790	2229	3459	3784	1252	915
MYO9A	6495	5216	3606	4176	2935	2363	8574	10805	1625	6810	2136	1351	1692	2500	2987	1926	1963	4760	3509	1483	3511	6541	1334	2319	1008	1785	6271	6702	3591	2630	2290	3257	364	942	855	3478	1374	888	6327	3080	5709	652	8329	1572	2357	3403	1341	4613	2339
DDX3Y	0	1	0	1	0	1	0	3	0	4	10	2	0	0	5	0	1	1	0	1	0	1	0	4	4	1	0	0	1	1	0	4	0	0	0	1	1	3	0	0	0	0	0	0	2	0	1	0	1
PFKP	4138	1160	1646	3581	2896	1497	2082	2152	2246	2637	6016	5461	8412	4741	7334	14795	4719	1940	15323	10769	8018	1068	2467	14726	8019	15504	5855	9190	2401	6942	8501	596	3860	13606	3608	214	1142	3308	31181	4139	18546	322	6215	19728	13667	7968	20002	10764	4269
IDI1	2931	3236	1859	2982	1260	2109	3524	6340	2770	2693	4389	1737	2010	11748	3089	10252	2352	3443	5287	5042	8838	4926	1746	3943	3405	4615	8929	4185	6710	5654	4981	224	1197	2095	1130	3007	3878	3324	14988	3838	4948	1138	5019	6699	5193	6777	6133	4331	2538
SP100	5705	4630	3258	4651	2830	3034	6199	10871	3339	8086	646	2065	3014	1900	9066	3099	5573	4275	2625	2389	6706	5549	2601	2834	3620	3642	2611	2217	6404	3197	1522	200	1380	3615	953	1857	4246	484	3293	2611	1789	2189	4556	2999	4050	8603	1479	5804	1295
KLF6	81360	46349	9644	51955	21045	10112	35080	36158	11498	12678	2143	6633	5538	10448	24436	19642	3787	17725	18748	16695	34655	11466	8517	15045	4953	9010	14662	12651	23645	7609	27101	1799	4316	17795	4218	5178	10237	4218	12604	7108	8072	2358	22055	8853	19298	26484	16537	16124	5710
PLPP1	4838	7372	2482	5054	4118	4558	11066	5940	2774	3726	516	1019	313	706	1070	582	1166	5566	1198	983	3089	2461	1166	2125	628	1165	1478	763	1126	1722	836	590	1194	1140	8393	1008	1391	936	726	642	1166	397	1787	694	929	2059	1095	812	1222
NEO1	5633	2848	5961	7438	2794	2286	8948	13263	3339	7289	11720	3248	5388	3291	2858	2868	7932	8851	3039	3279	6602	7704	1840	8082	3894	1577	7785	2543	1806	3387	3467	2826	1687	188	3285	9301	3034	1907	5967	5874	9389	379	8666	529	414	4634	3314	6050	6770
TRAM1	20463	11006	8551	10952	6632	8734	24843	30954	5307	15465	17167	17259	12415	20430	21717	23180	13005	19013	15770	25427	19525	80892	12711	11409	6607	11862	51056	30637	26142	10072	21824	2027	10362	18043	8142	13652	13617	9835	19075	25691	18414	3119	19409	20688	16700	37706	24367	18171	12614
PHKA1	1234	789	1146	1148	600	771	1906	3849	613	1608	3368	1033	2399	3110	565	1480	2928	1340	1434	1725	2533	3383	736	894	966	1427	4255	2130	1443	1438	5629	406	58	1329	48	3126	786	2224	1929	3266	1859	515	509	3611	1169	2282	1927	2578	1831
TNFRSF1A	11640	7979	4591	9098	5193	7181	11595	10729	7203	7054	8500	11469	6011	7589	5842	7938	14434	8875	12992	6406	16027	10414	4828	11184	11977	12382	7566	9781	5830	6585	5098	1477	14985	10725	9673	6832	11534	10552	6317	9337	9496	4573	7540	8379	15477	9705	5158	6052	5174
CACNB1	571	148	316	503	249	184	390	688	448	432	571	298	527	215	407	944	288	404	643	1006	1050	206	434	972	344	825	482	311	644	92	579	227	504	1071	426	1368	152	354	496	1553	1901	2531	599	382	187	340	400	144	578
EVI5	1939	2157	1046	1133	1134	1097	3116	3010	591	1640	721	982	511	1378	1204	775	761	2183	1256	645	1048	2975	1069	816	499	624	2239	1739	1128	799	1893	2024	351	2350	529	2921	1017	683	1355	1376	548	134	1505	1203	1012	2872	1301	1380	1656
STOML1	700	926	547	763	765	561	531	623	887	619	681	430	465	626	758	744	618	582	3835	1014	2913	828	341	1496	1035	837	1043	853	881	817	190	72	2297	978	850	954	1472	1362	826	824	1328	267	2630	614	774	434	532	359	559
PKM	33867	15008	37961	43963	20352	25860	30152	52565	27525	42294	81098	76600	97456	130827	56656	68877	71815	42731	89007	63348	119584	90578	37235	130871	106683	146626	54346	230613	59034	61427	47960	18413	103453	61791	92025	52775	153632	35034	271476	151387	240223	28355	82394	53531	95804	51590	75544	54762	47347
DHX29	3445	4179	2751	2809	1743	2000	5416	9303	1601	3871	2176	1322	980	3660	1953	5276	3036	4087	2409	2239	3663	3752	1510	3434	1104	2065	10550	2189	1934	4168	2762	969	962	3286	1477	1951	1756	3222	3009	2989	2854	802	2692	3331	2572	5890	3459	3171	1518
DNTTIP2	6540	4716	3194	3853	2080	2598	5919	8432	5015	4664	4622	5710	10082	9107	5753	4138	3298	5368	4497	3992	5224	5413	3115	3585	4945	3729	9000	8018	4787	3788	6447	1702	2046	7499	2895	8229	3799	5170	6505	4759	3357	2250	5523	10280	4760	9206	6352	8907	3353
METTL22	684	971	509	590	534	396	833	1345	788	721	458	563	444	399	392	656	1166	616	498	1026	1238	709	592	417	509	901	476	586	771	391	457	1000	740	523	520	992	284	844	703	600	853	496	711	414	598	422	595	670	359
TP53BP1	4486	2640	3142	4290	1853	1592	5013	10325	1175	4054	3739	2527	2060	2168	3317	1610	5364	3776	3362	1852	3731	4342	1644	2729	1092	2669	6886	4602	2539	2213	2494	3464	264	2257	1333	2486	1587	1791	3716	6136	3303	584	2447	2395	2634	5022	3605	4444	1749
TRO	891	1892	426	759	675	457	1622	1872	875	1031	390	324	334	1018	401	222	6794	1052	245	200	732	1189	1614	549	169	263	2025	206	241	180	6134	2016	1613	697	2786	449	266	82	2006	162	4339	173	589	50	302	252	147	147	153
RRP15	2478	1312	1241	1349	744	1107	2609	4646	962	2220	1527	2138	3200	2839	3894	4579	2120	2396	3094	3755	1966	3164	1508	962	1799	1900	9360	2979	2955	1989	3540	952	747	3121	759	2885	549	3478	1665	3446	2664	1697	1726	3337	1987	1538	4516	3418	2318
RHOA	37423	42964	20719	24464	26606	23153	48846	36464	26124	30807	29240	68315	25087	36191	30791	26890	53053	33911	32557	30314	46847	50619	18418	32154	22068	38089	22602	57046	43176	32343	17740	6462	25281	43336	20278	20113	25025	22445	40937	22486	24454	8533	36324	24430	31967	69163	40821	32155	20117
DHX8	4380	3121	3255	4190	2031	2263	4855	8740	2541	4583	6417	3116	2897	3611	6081	6271	4899	4038	2827	5087	4544	4585	2347	3890	2230	3805	10885	6571	5137	2788	4675	959	2191	4730	2202	6260	2570	2791	5164	4896	3980	1357	6572	3605	3549	6088	3816	5339	3414
PRKCZ	792	65	1094	1012	146	346	396	1312	1186	1099	847	917	1724	1562	1075	3646	1825	1003	1948	1316	2264	1748	201	3996	1065	1627	1447	1205	1266	1097	1201	287	224	739	52	838	367	2384	1843	1254	725	1079	1044	1247	1744	844	585	1085	1090
ZFY	0	0	0	0	0	0	0	1	0	0	1	0	0	0	2	0	0	0	0	0	0	0	0	1	0	3	1	0	0	0	0	0	0	0	0	0	0	0	0	0	0	0	0	0	0	0	0	0	0
IARS2	8184	16008	6651	6268	6178	5031	12800	21255	4764	8712	6548	8548	17881	13286	18374	15707	10508	9406	29481	17143	8067	19898	7375	5105	5791	8733	27547	21987	12369	10860	10693	1322	1687	9912	2548	9273	4331	16857	11981	20612	11113	4176	9575	12460	11372	12169	16876	26666	6024
SYT1	534	69	149	357	82	134	654	618	168	209	72	491	17	40	60	90	495	390	25	14	12	66	47	32	106	108	76	146	26	161	418	156	49	69	16	8	313	617	231	418	12	15	53	35	363	103	120	197	228
NAV3	1231	1166	570	686	575	407	1818	1301	416	1640	933	94	6	110	200	66	140	615	78	43	238	848	137	68	12	49	198	97	80	206	15	432	145	140	834	42	213	25	206	53	41	17	198	39	88	199	187	98	222
IDH3G	2706	2571	2500	2619	1774	1530	2120	2531	4018	2590	4502	2483	7267	5312	2431	3296	3580	2572	10916	4838	4089	2326	1447	2587	5371	13293	2816	4639	3811	3443	2186	547	7409	5373	3820	3928	4840	4020	3709	2377	2994	4413	4173	4790	2511	2710	2858	2164	1392
ROGDI	1357	331	1094	1627	417	704	696	2387	1807	1282	581	1227	712	987	672	1917	3280	1127	3957	4015	3603	745	846	1430	2126	2254	907	963	1315	1164	395	73	1448	1161	850	2489	866	3306	1733	1650	940	1474	2064	891	750	566	886	916	299
PDZD4	870	171	251	746	795	279	276	446	986	498	6199	126	115	46	81	120	107	520	81	119	287	89	106	368	211	204	11	41	54	95	319	106	152	80	304	3587	60	68	34	27	327	122	1710	21	20	40	106	5	1880
ATP2B3	2	2	0	1	2	5	6	5	3	2	1462	2	12	1	1	1	29	2	2	9	14	1	18	6	10	23	5	3	1	103	62	153	7	1	9	1	1	3	2	0	15	6	35	1	1	9	16	2	358
ROCK1	6584	8200	3447	4502	6296	3146	10243	14820	1566	6611	7253	5131	1847	4897	5330	4288	4242	5478	2551	2830	4578	8606	3503	4113	1360	4102	10971	5223	7761	4158	7390	1896	236	3337	941	3073	3620	1631	7468	8356	4955	793	10585	4058	9636	11751	5658	8489	3060
CBFB	3681	1445	1827	2440	988	1762	3537	5382	1289	2523	5736	8642	6999	6957	5788	4440	4914	3768	1991	4707	5683	7557	1966	3488	1983	3175	5089	6287	4849	1720	6330	1216	1262	3488	2087	4373	5360	1792	9215	6048	5510	1771	4574	6464	5645	7249	3526	7302	4025
PDK3	939	225	734	692	447	413	1731	2134	344	1025	487	1218	1066	2981	1314	6512	6585	786	1166	2267	2034	2385	367	1595	876	910	1604	1053	5528	437	1091	636	382	843	1153	2109	3673	7980	1554	1719	5878	407	1597	5010	6481	1198	1410	3575	205
HYAL2	4622	1391	1496	6244	2753	3599	2242	3354	1995	2622	1446	7318	2340	4096	1815	2285	10377	2067	5494	4429	10512	3317	2072	3121	2682	3924	1422	7040	3472	1678	1866	369	8452	4157	4404	4570	3956	2353	2940	3434	1815	2059	3092	2851	2346	3317	2950	1420	2013
HDAC4	2557	2011	1162	1413	1473	942	2457	2339	958	2153	2000	1785	668	782	1626	1605	1708	1746	2265	1331	2432	1398	725	1231	609	1206	1833	1798	1277	715	3192	719	550	1138	570	635	640	1407	1154	2796	4491	471	1992	897	891	2406	1281	1416	1544
RASSF1	2928	1894	1247	2501	1147	1439	1603	2708	3025	2123	1443	7088	1094	2238	2177	1944	1823	1798	3905	2282	5334	2530	942	2930	1931	2801	1129	2060	2458	1324	1649	225	3397	4809	1867	1884	1827	1201	1988	2123	1813	762	1866	1829	1124	4048	4844	1660	1575
FGFR3	358	107	312	130	325	289	309	3266	312	266	1060	525	570	61	6922	4402	4918	171	69	2264	1200	336	2551	966	817	723	302	87	3650	1228	431	47	178	30	146	387	1674	26	591	488	448	26	1636	19	34	64	60	368	1685
IFI35	1778	1365	1039	2157	975	1334	1004	3307	1789	2659	107	730	1590	1486	2120	970	1777	990	2320	2256	4589	971	1433	927	4801	3428	661	1257	2421	997	338	29	6308	4143	798	547	2572	308	976	997	1263	1143	1250	1656	1129	1519	301	658	651
HEATR6	1193	1136	914	1090	674	777	1760	3357	601	1417	735	550	855	892	1506	1626	1411	1709	1801	990	1446	1579	752	845	789	757	3019	1297	1337	1279	1943	1206	358	1467	913	2065	678	615	2401	1233	1464	647	1699	1075	3080	1374	622	1799	1227
COASY	3844	2613	4257	4252	1655	2375	2769	5795	3988	3754	2837	3055	2836	3080	4500	4711	2621	4193	5208	7091	3109	2196	1493	3909	3834	4091	3662	7521	2986	5786	3035	356	4572	4324	3159	3274	4148	3148	4849	6577	3761	3589	3722	3199	2989	3009	2073	4188	843
PLEKHH3	2991	1659	2330	2212	994	1190	810	3369	2533	1939	3170	1161	1378	1797	1796	1979	3175	1681	1622	5378	4087	462	1065	2406	1777	2729	1597	1878	1522	1070	1009	84	5102	1145	3445	2402	1124	1913	1809	2774	1450	1297	1518	1116	486	936	976	706	422
MEF2A	6163	6231	3069	4413	3830	3370	9274	12142	1460	5549	5422	2067	2367	5128	3279	2278	6650	4652	3418	1822	7117	7469	3140	4423	1049	2549	4024	3836	6807	2971	3750	1550	363	3723	1023	2594	4353	2974	8765	4927	5182	698	11899	1962	4229	5007	3435	6455	5565
OTUD5	4762	4597	3344	3938	2568	2323	3773	5807	4973	4233	4698	3292	5332	5311	4371	2983	5975	4578	4085	6034	6226	3782	3133	3109	4618	5134	3071	4156	4306	3688	3709	1141	4645	5042	3324	4325	2819	5131	5774	2160	3521	4838	4282	6464	3388	3720	3685	3659	2205
TFE3	5754	8904	2678	4043	4759	3605	7078	6012	4363	4734	2731	3093	4541	5456	3781	3506	4357	3870	6013	4509	8989	4255	2522	3880	3448	5109	2692	3914	3864	4047	2686	908	3602	4245	2425	4472	4468	4691	5338	3046	5357	2523	3801	4003	5100	4801	3868	3734	1873
TBC1D25	1530	1613	1155	1439	873	879	1633	2107	1490	1507	1416	865	1080	1502	1310	1261	1327	1656	1634	1646	2124	1295	1161	913	1336	1622	1088	967	1373	1147	1597	277	1236	1507	957	1034	1021	1393	1974	705	1140	1203	1099	1715	1452	1401	1058	1246	614
ACSL4	5691	9864	2085	3693	3431	3362	12174	8099	1374	3772	9717	3492	2055	3518	4733	2347	3194	4609	3889	3939	6008	7703	2010	2076	926	2532	4753	3133	5257	1869	11280	706	1150	3043	1732	985	2703	1296	3736	1092	5296	826	6086	3328	6259	11123	3353	3871	5292
INPP5A	1924	3238	1174	1331	2517	1318	2450	2870	1000	1887	2137	1043	1075	890	942	1268	1223	1696	983	2199	3027	2538	675	1273	1322	763	1776	2200	1464	1216	1605	252	379	785	573	978	1035	1833	1100	655	1021	602	824	902	574	1405	973	1637	684
GPKOW	1570	1330	1263	1532	877	718	711	1475	1829	1601	1631	1038	1164	2399	1586	1849	2359	938	2130	2607	3057	987	1214	1186	2550	2131	1372	1200	1490	1306	1565	132	1909	2291	1205	1879	1354	1545	2291	1187	1727	1216	1130	1552	1210	1148	1597	975	812
GRIPAP1	3487	2076	2118	2990	1457	1268	1488	3865	3741	3214	4690	2031	2558	2324	3152	2117	4046	1810	3726	4567	5146	1866	1783	2221	3300	3847	2544	1554	2997	2378	2503	757	1659	3967	1998	3606	2124	2939	2843	2094	2324	3601	2621	2940	2080	1780	2429	1442	1488
FTSJ1	1845	1371	1258	1623	902	1168	1905	2780	1659	1730	2827	2179	3283	2927	2569	2614	2900	1839	2691	3627	4597	3098	2188	2319	3508	3986	1819	2554	2706	1958	2350	409	2843	3423	2531	2792	2924	3361	3288	1563	3228	3204	1847	5043	2771	3243	2752	3275	1869
PRR11	216	168	91	206	110	126	257	764	55	195	2051	2035	4344	3352	2141	1796	4629	140	6747	1543	1390	3118	825	1444	1592	1200	6990	3322	3838	1922	3598	842	983	2459	762	3572	821	1518	5417	4489	3506	1707	2904	3132	3123	3934	4827	9779	1899
REEP1	747	353	694	320	759	679	605	739	597	1313	2621	469	34	28	244	56	119	1001	124	84	202	113	129	520	363	87	149	182	181	1552	608	92	7	44	127	2830	42	18	80	10	253	40	534	20	30	69	313	115	169
ATP11A	4103	2123	1091	2258	1850	1162	4356	4109	470	2834	14215	1457	2741	8534	8010	3921	3625	1452	3664	1565	4109	7519	2490	3463	1417	2026	7139	1772	3943	2888	6018	2228	257	2647	736	6728	11820	2059	2920	5196	10408	661	3740	1928	3938	6909	3661	4544	5112
POLR1A	2658	2294	2346	3237	2117	1600	4414	7618	1424	3310	7496	5548	7187	7823	5741	7415	6077	2827	6236	4125	7941	5662	1774	4480	3433	5948	13960	10370	6963	5687	8382	3896	1952	5738	2627	6092	3745	3105	9649	7829	7432	4161	6816	4895	5026	11164	9003	10339	5882
LAPTM4A	33826	30698	16077	19407	15729	15726	37973	33226	22100	26784	14605	18951	21040	15291	31534	28477	31348	38072	28349	33420	39530	30264	14765	19092	16885	16260	32534	23705	58627	17287	23052	3351	18763	39646	27405	40359	19495	26552	26043	18489	10536	15342	26929	17879	20040	55478	13990	37525	23791
TTC7A	3452	1546	1620	2280	1679	1194	2906	2255	2176	2354	2234	3812	2848	2989	3541	3010	6719	2926	3750	3592	6138	4541	2089	4559	3796	5127	3456	4515	6599	1714	3496	393	1992	4636	848	3190	4682	2780	6298	3293	5105	1621	7480	1869	2682	3610	4399	2457	1203
IP6K2	6892	3158	4639	6475	1986	2546	4569	6551	6830	5548	4194	9008	3575	3922	3678	4294	7318	7168	3831	4841	9552	4728	2290	4285	2944	4457	2581	3958	3592	2695	2754	2813	5003	5583	2415	5642	2134	3433	2964	3468	4586	3666	2603	4910	2043	5583	4928	3670	3496
STON1-GTF2A1L	8	60	2	18	25	8	105	23	2	4	2	5	1	0	9	23	6	6	0	1	21	0	5	2	4	4	6	3	10	3	0	2	3	0	0	14	6	0	4	1	7	0	9	7	14	12	6	4	20
SRBD1	1347	1514	1097	1605	709	848	2240	2367	779	1664	1235	1067	1303	674	1528	1841	1949	1865	746	854	2027	2620	439	1277	646	1038	3960	1235	1560	2212	2327	1061	277	936	822	969	1386	1206	2298	1459	1937	664	1449	978	1487	2302	714	1328	589
KIF2A	1881	2384	1140	1586	1016	951	2824	4920	423	1765	5265	2119	577	1855	2600	1047	1903	1744	1510	1354	2131	5076	812	1748	857	1660	11859	2298	1695	2720	2665	1365	377	1372	905	960	1111	2026	2498	2247	2113	364	3443	1774	2697	4270	2608	6900	1851
RASGRP2	565	600	231	372	729	399	306	287	390	462	55	165	57	230	481	137	63	194	369	548	1691	249	282	337	175	201	136	110	314	193	73	11	675	730	308	262	293	73	185	42	69	63	2833	117	78	298	38	40	224
PSME4	7726	5074	4213	6966	2613	3943	11195	20078	3190	7523	9208	8660	8408	10937	12996	43680	20072	6264	8445	14690	10625	28919	4700	16639	8455	12105	63470	19531	22909	12627	17772	4383	2255	10883	3402	10323	12241	14107	31540	19292	31511	13002	15929	18796	37028	18323	24780	39290	4293
IFT80	1061	603	569	747	343	581	1377	1783	602	1122	1195	1000	644	604	2487	623	1059	1304	434	542	603	1182	425	788	430	713	2445	921	1281	334	775	964	267	755	522	1094	383	635	1107	634	1123	647	1388	1017	750	1353	662	1005	885
SIRT2	3824	5163	2759	3169	2561	2275	4513	3987	4086	3401	2459	1649	1751	4497	7200	4281	3032	3620	4576	21566	5564	5162	2115	4103	3503	2729	3057	2141	4683	2571	4056	919	5132	5369	3376	5666	2586	3083	2140	2155	4150	1448	3213	3634	3154	3077	3481	2826	3493
ERLEC1	5727	4815	3435	4402	2602	3501	7485	10353	3695	5246	3689	3203	3605	3221	5401	5268	9085	7163	4531	3873	4616	15091	2626	3174	3517	4711	14731	4066	9506	3186	7972	821	2010	4345	1974	3821	5370	3720	7030	8173	10962	1567	5728	4906	7456	7644	3222	3860	2487
PPP2R5B	1775	1666	850	1438	1113	958	1483	1860	1310	1187	458	913	498	889	1227	1459	1496	946	1815	1073	2961	1301	817	1536	1614	2446	944	725	1059	546	757	98	1148	1385	866	2541	1572	1238	725	1346	623	933	1202	2018	1423	2238	1560	990	873
PYGM	325	4201	83	124	1330	224	685	240	117	404	49	45	21	27	53	15	12	99	51	46	107	44	40	52	41	47	28	19	95	54	19	13	364	34	68	52	48	71	21	14	56	34	136	16	19	45	29	31	44
PAGE1	0	0	1	0	0	0	0	0	0	0	0	0	0	0	0	593	0	1	0	0	0	1	0	0	0	0	0	0	0	0	1	0	2	0	2	0	0	11	1	0	1	19	0	0	0	0	0	0	0
PITX1	226	25	125	91	7	131	137	682	138	96	917	907	1371	1919	2123	2439	923	63	3926	2751	4117	685	856	3053	4448	2815	142	2291	3332	3844	1223	90	3436	4850	1245	946	1184	2119	630	1268	3214	999	3386	2256	932	732	1879	891	1273
TRPC7	0	0	0	0	0	0	0	0	0	0	2	0	0	0	7	0	0	0	0	2	1	0	1	3	1	2	0	0	0	0	0	3	0	0	0	0	0	1	1	1	7	1	0	0	1	0	0	0	2
MAST4	4476	11042	3181	5196	3995	3078	9955	9459	2433	4222	889	1227	434	683	1302	576	939	4956	760	309	1748	2594	1323	2723	951	717	1126	664	842	1514	1367	900	784	416	840	357	1229	1167	652	2036	3619	773	1547	413	1180	5048	973	1583	1214
ADGRF5	9620	15064	1239	4978	4980	5513	15007	8822	1385	6571	1485	1275	426	1667	1434	1601	807	2415	1550	1496	3423	4928	1599	1947	412	705	3219	2311	2328	2946	621	367	1247	916	3312	1146	3262	513	999	1968	1084	435	2480	772	1726	4730	1374	1738	1707
SDK2	962	26	1717	1535	257	355	2267	2169	470	769	2620	462	424	74	197	736	6677	1297	108	1883	1824	288	241	150	61	263	74	993	4351	46	288	905	117	53	90	1129	125	239	361	8	537	315	3029	83	167	102	161	1304	2823
ADAM7	0	0	0	0	0	0	0	0	0	0	0	0	0	0	0	0	0	0	0	0	0	0	0	0	0	0	0	0	0	248	0	1	0	0	0	0	0	0	0	0	0	0	0	0	1	0	1	0	1
NUP133	4443	4434	3470	3856	2042	2510	6167	9843	3125	4899	4609	5725	6074	8461	7678	10444	5493	5761	6261	7353	3613	8114	3414	2645	3605	5073	11864	10839	9336	3746	8731	1255	1089	5719	1541	7272	1806	5372	4653	8646	6039	2414	6789	5319	5751	15294	10251	11071	3538
NUCKS1	28286	29388	19764	21989	14517	14913	39611	62221	10848	32680	61983	36008	40708	59075	55305	38124	56726	30131	37132	36916	24419	46667	23142	19754	27815	27215	65840	32589	50377	23954	100488	15945	9121	20349	10388	81069	19571	22932	56202	53968	28158	36127	42318	39724	67646	83343	79782	67980	46364
VPS35	9294	10420	6843	7794	5966	5559	14907	55087	6050	10359	11697	7684	7659	14002	14191	17785	11396	11577	4456	21172	10646	22458	5016	6550	4053	11192	14706	21343	9061	9209	8225	1977	2501	10092	3257	12431	4916	28386	20527	12366	11594	3651	7651	11463	14233	17386	9575	15216	6369
DNAJA2	6106	8212	3768	3998	2824	3281	6896	23232	3272	5586	3711	3378	3887	6227	4771	6086	5068	5896	2539	7728	6914	6607	2001	3107	2428	6166	5807	6950	3700	3504	3098	1012	1936	5531	1945	7264	3493	9525	10996	6579	7826	1938	2695	5928	5659	6021	3588	6403	2850
BCL3	3569	1495	1726	1646	461	5651	4424	4899	2954	2094	665	2339	5269	2790	3025	6348	1850	3091	7003	1840	6683	5717	1395	6586	10046	4647	1317	14407	2109	3098	1129	98	3464	6298	1929	2189	5285	1324	1571	3323	3792	1923	1704	3022	9271	9013	3128	5950	1142
KCNAB2	1372	292	779	927	613	513	1015	961	594	1165	3711	1436	1294	942	2881	947	643	674	4876	1626	3205	1873	637	1689	887	2584	1855	2324	2190	2042	435	392	3638	2767	1687	627	968	682	1274	1038	1109	680	3041	1187	2589	2395	800	762	860
ABCC9	4416	10107	361	806	4784	1503	8291	2861	371	2196	273	383	62	317	975	534	590	516	510	203	1208	4617	354	515	78	99	1533	159	336	638	153	116	130	128	2903	195	1397	192	278	591	399	107	1165	264	1023	2316	457	616	672
GAL	79	24	14	43	12	34	61	66	77	6	624	2116	2225	134	75	2107	148	30	1653	268	1498	128	566	170	465	776	24	4242	3302	522	2025	62	112	1134	154	50	122	199	1497	64	146	300	88	126	1288	629	289	1834	1768
CLEC2D	630	321	629	662	223	473	876	1786	520	1437	473	730	522	499	1494	261	321	952	673	493	1506	912	279	318	335	627	1211	352	914	918	649	466	230	963	262	523	519	283	542	294	534	292	2829	698	507	1515	230	226	347
FUNDC1	811	667	705	734	363	677	1216	2078	881	848	829	622	1111	1326	590	890	1206	974	818	979	1076	1226	428	621	846	940	775	575	651	1339	855	185	555	770	683	1280	1178	1247	1776	669	1083	570	562	1133	1024	1211	421	1289	442
MAOB	8305	18956	8527	16661	7419	3529	11320	5200	6031	7800	615	1503	10322	10146	622	169	1001	9536	6054	474	2195	7787	2070	2870	662	5720	140	3255	400	291	5284	172	204	442	85	140	1333	912	3528	2578	5403	1127	811	1301	2609	10637	2645	11802	2095
RORA	2696	1845	1032	2008	958	812	3954	4957	431	2820	579	357	153	431	1641	1735	436	1460	2033	624	1287	2353	738	971	211	692	1128	762	2106	627	1078	971	124	772	265	676	1086	131	1122	728	564	209	2794	247	973	1522	411	2179	504
DRD4	21	11	14	51	19	16	10	11	38	13	86	179	32	30	233	163	51	11	49	74	87	110	164	61	113	55	29	43	11	47	27	2	29	33	16	10	26	36	52	8	33	22	56	1	27	17	15	10	26
TGFBR3	24837	21909	7229	12253	11812	7399	30797	22919	5634	14049	95	619	487	1535	1614	210	280	17522	6330	1987	4377	7043	489	555	172	115	2498	570	6306	1444	2639	1430	450	676	322	11632	683	1249	481	2447	663	274	3906	2648	548	2568	1482	2508	1689
PLA2G10	25	7	9	12	2	5	15	21	13	6	15	5	1	2	8	2	19	13	7	7	1	7	7	9	4	5	25	9	29	17	7	9	4	5	4	8	1	2	3	1	22	1	14	3	0	7	4	19	3
HES2	57	3	201	45	7	91	281	687	14	81	3510	2431	12	43	436	516	58	110	73	38	600	276	238	94	768	643	19	151	1904	347	558	1	202	85	31	106	45	109	240	32	264	33	82	8	29	511	42	20	79
ATP1B3	5323	6178	2401	2959	3055	4294	7862	5284	3256	3376	4236	10330	10929	5643	6048	12370	3918	3709	7402	4084	7523	16186	3776	16719	8739	9468	15010	7067	15896	8442	8959	1144	4314	9401	5253	15374	18600	3296	5363	11578	9729	8545	5287	13376	8553	11978	9091	9129	4221
NEDD4	2368	1732	1436	1604	1013	1252	3404	4147	512	2183	422	298	430	2223	963	836	531	2208	909	521	965	2819	487	920	350	758	1524	2055	1341	2463	2210	748	182	243	672	367	1027	227	878	2037	612	114	1529	829	408	1770	590	401	1587
PIGB	806	787	586	621	388	549	1297	1592	465	940	187	275	635	810	437	497	543	984	929	315	861	618	343	367	343	433	1017	679	591	474	278	115	117	630	178	384	384	207	504	637	460	195	500	474	458	765	374	613	154
MAPK6	4009	2763	1875	2493	1132	1576	5902	8761	1051	3162	4034	4285	3568	5957	3086	2796	5414	3382	10745	1949	5135	5347	1502	3015	1537	2621	6946	8289	4458	2490	3446	1346	531	2921	1154	3180	3621	1783	3416	8203	3237	1120	3872	4296	3724	5483	4039	20033	2178
GNB5	2534	669	1650	2106	796	1194	2164	3826	1142	2116	1587	1504	913	1316	1293	478	1860	2970	1600	878	2039	1389	705	1172	564	1039	1096	1420	777	457	1049	445	495	612	597	960	1673	767	1023	1266	1037	234	1315	503	546	986	743	1688	554
RAB27A	2681	887	1354	2044	919	1654	3272	4061	1047	2598	948	862	826	5431	2130	1283	1205	2689	4019	2052	2441	3255	712	1933	764	1801	3085	3441	3216	1387	1102	200	740	1151	722	1027	2336	502	1384	2230	2003	521	2928	1575	2477	3298	1317	1576	705
HDHD5	1997	1320	1691	1913	814	857	965	1819	2472	1838	6022	3888	3092	5988	2039	4561	965	1365	4408	5161	5029	2091	1429	2619	1974	2258	3709	8701	3127	2287	1953	1217	2851	4208	2326	8663	2987	3723	6704	5046	2897	1557	1558	2439	1439	1394	4278	2354	3624
UFD1	2764	2401	1799	2157	1514	1664	3258	3367	2388	2638	5281	3992	2762	6819	2888	4807	3061	2694	3530	4490	4783	3882	1743	2720	3644	2821	6633	4088	3649	3474	3986	776	5004	4864	2825	12018	5190	6629	7714	9016	5206	4129	2409	4746	2301	3752	5029	3024	2809
LRP6	6545	5540	3367	5432	2511	2289	9350	12923	1676	6612	16679	18699	1946	2446	4828	2635	6322	5136	422	1536	5553	12182	2288	6603	2397	2273	40948	20682	4739	1538	8429	5189	405	2982	1068	8722	2318	7435	8344	12338	3718	1644	6347	2293	8518	5314	8503	9923	7782
GUCY2C	84	247	91	96	78	101	225	179	55	144	56	137	61	59	112	39	18	124	58	21	90	328	23	49	43	28	47	23	126	34	103	269	5	89	11	78	64	178	77	185	78	45	204	12	127	79	86	105	162
SCT	4	1	3	5	0	0	1	1	4	2	20	20	3	19	56	27	41	2	17	28	63	47	33	103	86	69	12	3	15	47	6	0	9	12	1	0	29	8	8	6	20	22	23	4	7	12	15	4	33
PHRF1	4348	2319	2991	3701	1910	1185	1189	3145	2461	3483	7485	4387	2142	1978	4023	3692	6046	1822	5353	3936	4593	2783	2883	2530	2410	4329	2925	4925	1981	2697	2341	499	2712	6684	2213	7471	2537	2572	5390	5512	1830	1602	3023	1947	3686	2340	2498	1585	3682
ELP1	3824	3045	2491	2795	1921	1915	4388	8207	1744	3539	6900	3941	1736	5728	3615	3946	2383	3868	3664	2662	2832	5783	3105	2102	1414	3587	7923	4265	6056	2985	4526	729	470	2782	1273	2059	2020	1800	7241	3286	3175	759	2317	5193	2039	5895	2906	7509	3097
NUCB2	5890	3586	4209	5375	2225	4114	8557	13620	5383	8717	4659	4134	3128	2445	2671	3144	10012	8747	6125	2825	2335	19092	1335	3114	2026	2440	8292	3224	6740	3770	3179	798	2337	2328	2743	21586	10756	5180	5306	12159	7416	2926	3806	6347	2570	5570	7798	3147	3434
PFN2	3919	2932	3655	3668	2407	2163	5539	6119	2504	4510	11614	5972	5221	11952	9781	3153	21123	6560	7258	13506	8678	8870	1412	10769	2914	11323	31384	15973	32319	665	17193	6128	4275	17447	4711	16606	2615	22600	8827	7266	12498	12173	15909	28939	10972	12846	9166	22109	10400
PTPN3	2525	3264	2557	2013	1509	1456	3112	6565	1393	3495	2377	2772	1695	2996	2445	1103	1609	3952	2358	2544	2227	1701	1436	1361	1330	2800	1863	2931	4602	3693	1922	424	134	1095	231	2676	1400	3288	4472	2272	1391	525	2812	616	1437	3124	1720	3528	1432
SPTB	222	2319	108	288	832	48	127	103	57	226	677	233	23	60	476	65	65	66	80	179	476	69	3020	222	85	73	308	103	164	101	852	12	11	34	1	442	107	503	312	25	116	9	156	12	14	100	34	74	331
DAPP1	840	120	398	597	137	472	751	775	289	1109	34	1860	137	517	1206	1166	2764	604	2007	1308	857	1430	584	1327	493	1969	499	2743	2007	1644	34	10	162	1682	23	136	1389	95	3155	446	473	230	2861	1489	4540	3147	1162	6630	98
FGF10	972	3191	121	458	504	642	1773	1540	271	1196	3	32	1	20	97	11	42	349	74	30	331	371	39	61	3	1	13	1	21	58	8	451	0	9	21	7	69	4	7	6	10	12	100	5	28	138	84	13	155
SLC44A1	10172	5632	12207	7554	4236	6775	14713	18219	4721	17051	20123	20497	5855	11625	10496	11936	7095	13988	5315	3493	6334	22030	8289	8216	3199	10038	21393	10176	10639	7344	13035	1042	1981	3434	1875	3625	11501	5649	15978	8538	6622	2611	6051	14042	6768	17037	9717	21779	7094
TMEM260	1698	1219	1304	1480	617	922	2273	2500	1118	1818	1980	1081	915	509	2209	1236	976	2206	1117	818	1210	2245	549	2310	596	1000	1521	670	1270	1211	1520	438	759	1164	604	1131	1167	970	1048	2439	1248	765	1163	1759	707	2610	1075	2413	731
SMG6	2201	2274	1956	2374	1772	996	2451	4213	569	2782	2571	948	773	2288	2361	1124	2015	1869	937	1373	1807	1923	1439	1615	450	1054	2420	716	1542	1541	1529	1465	180	1519	667	867	930	2936	1517	1372	1301	119	1883	697	1014	1407	1268	1595	1644
EXOC5	5304	6688	2475	2976	2578	2603	9062	10144	1385	4782	8452	4134	2012	3886	5763	4307	4291	4805	3647	2540	4508	6846	2061	8830	1364	3054	6044	4781	5624	4039	5496	880	876	2331	1077	2605	3812	2724	4523	7203	7946	861	5426	7949	4269	14136	4039	5368	2737
CLTCL1	406	709	159	419	393	295	610	640	197	294	1142	134	134	341	241	606	360	219	173	198	586	1211	245	277	118	294	200	155	509	375	321	331	442	149	306	422	160	756	400	158	374	33	166	79	129	171	144	146	520
FGF22	3	4	6	1	2	3	3	4	5	9	0	1	0	0	2	6	0	3	4	13	14	1	9	5	1	7	1	2	3	2	2	1	8	19	4	5	1	9	4	5	9	0	4	3	4	9	3	0	6
FSTL3	1971	4455	360	906	2066	1721	1521	2067	1298	1054	145	597	366	296	1624	1753	534	729	945	1140	3521	675	1626	1502	898	782	145	696	289	1086	170	9	692	337	197	562	626	152	347	215	602	495	940	359	2390	860	935	185	733
DGCR2	8801	5367	9300	10281	4526	4621	6767	8669	8660	10157	9977	5562	5359	14282	6916	7312	12786	10416	6847	14760	21887	8093	4124	7970	4628	8574	9460	10852	4356	7503	6483	895	9205	9297	5666	12556	16339	13714	10202	23792	6823	5553	7023	5364	4703	4684	7578	4517	7006
AC004156.1	1351	799	913	1332	591	916	874	1350	1311	1167	1294	3108	2108	1134	1154	2140	625	1252	3711	2554	3260	829	1001	2141	2276	2541	656	2189	911	1989	878	204	4103	8990	1515	1895	1258	1522	1911	1851	925	1642	1286	2490	3460	1745	1992	1702	692
MNT	1972	1377	1269	1792	746	1061	1466	2616	1239	1650	1623	1194	1214	2348	2447	1395	1652	1556	2393	2945	2801	1312	1639	2223	868	1548	1961	1502	2109	1059	1735	396	701	2591	927	1151	831	4207	1698	1959	2034	700	1832	1290	1277	1406	1566	1693	1406
ZXDC	2571	1556	1717	2484	1054	1207	2359	3356	1702	2554	3042	2108	3149	1690	3299	2413	1223	2305	3706	2015	2683	1781	1773	2923	1589	2033	2889	2757	2210	1869	2461	844	766	2653	1314	4510	2128	1174	1767	1905	2669	1301	2194	1100	1730	2224	3401	4315	1623
JMJD6	2723	1905	1107	1556	647	847	1312	2398	2258	1349	2109	1975	1338	1904	1988	3299	2074	1650	3739	2661	3066	2845	1165	2035	2239	5434	3030	1987	1644	879	2799	510	3008	2826	1417	3207	1767	2200	2768	1517	2085	2070	1545	2993	1994	1276	1769	1309	1349
POLB	1397	650	1177	1329	436	901	1524	3488	1638	1827	5912	974	1686	2677	1057	3037	2797	2232	2182	5510	1458	2223	471	703	2364	1154	4066	4526	1907	951	2680	299	537	4551	836	2812	1517	2776	2637	2373	2495	10989	1174	5316	1715	4116	3474	2571	3494
ST6GALNAC1	232	94	53	95	219	403	200	173	139	259	10	21	1	20	11	3	12	67	13	27	39	47	7	13	49	8	9	1	3645	598	1	10	8	58	8	20	179	23	5	83	1	2	80	2	12	34	10	7	13
WIPI1	2069	1589	1503	1229	977	1495	2639	6625	1188	2094	373	1255	745	1307	3033	3010	16252	1414	5044	2551	2982	1739	1232	1736	798	2647	1330	1067	3164	890	4905	542	1004	3654	1133	2333	2436	950	3586	2167	3152	573	2250	967	3058	1427	1066	3811	1275
FRMPD1	172	83	239	26	114	60	222	308	97	95	39	53	10	3	14	7	83	161	37	12	34	27	35	11	16	25	9	12	10	21	47	6	3	7	2	73	15	70	14	3	29	83	65	4	255	29	53	55	24
GBA2	4178	2999	2969	3119	1838	2122	3306	6822	3536	4081	3432	2753	1642	2193	4587	2215	1728	3342	5959	3034	4355	1593	2169	3294	3419	4127	5521	2687	3469	2787	8631	844	1917	3958	2245	4449	4021	3328	2782	7075	2419	1814	2796	1920	1150	3889	2858	6184	2206
NDST1	15831	14410	17335	14068	7824	10042	18419	27571	9082	22358	7072	4750	5522	9894	10004	14716	13700	14023	7687	9572	15011	12067	7918	12164	5765	6164	13971	6520	13880	19548	6379	1407	6430	5845	5913	16482	6290	7886	10950	17324	9415	2539	15946	4191	5177	11361	8496	12356	16359
ASNS	1390	662	895	1128	638	775	1588	2567	1341	1585	7903	7584	1843	15098	3759	4734	1677	1679	6293	2414	3549	3485	4761	1078	5054	4183	6033	3388	5116	2358	4232	622	931	3563	1279	4222	2479	4168	5033	6139	4590	2112	2303	18465	2216	4307	2311	4217	3868
AP3M2	1399	1114	1057	1347	525	955	2519	3394	791	1852	10747	1516	1548	2230	1293	2205	3230	1753	4515	2835	1252	3046	756	1089	1450	1186	5486	2102	2030	1675	2422	451	596	2807	1602	2499	883	1627	2865	1511	2352	2860	1693	3277	1231	5290	2160	1806	5309
CNGB1	23	2	10	16	0	7	11	4	4	8	7	2	110	7	2	2	12	15	5	21	34	8	44	13	14	247	1	20	85	4	0	0	54	6	1	2	16	5	27	3	310	2	38	0	8	7	4	42	13
ST6GALNAC2	2101	675	2683	3018	387	1025	2908	5988	2040	2627	1190	874	209	367	489	269	2829	4859	1987	5804	1840	579	742	1932	1860	5439	657	328	8551	1219	3691	98	163	63	99	6496	4572	1745	688	941	760	346	4257	1376	236	237	649	1188	592
CHAT	0	0	0	0	0	0	0	0	0	0	16	0	0	0	0	94	0	0	0	0	0	1	3	8	0	0	0	0	0	0	0	2	1	0	0	0	2	5	1	0	7	0	0	0	0	1	1	0	0
PABPC1	76335	61040	67451	57123	32642	40960	84474	117047	67398	65704	308132	144971	277509	70468	184134	168868	58613	76795	193933	169144	156343	718059	47530	118149	87527	99922	487119	429497	263992	134331	167024	45798	42700	224464	84221	291828	115009	141761	159204	340845	111684	177053	151717	147644	127923	206450	139512	432969	81063
TESK2	955	373	1237	1137	437	538	777	1906	626	1978	477	678	243	213	717	181	553	1564	529	272	358	930	359	447	451	624	515	629	460	679	427	186	148	510	240	1312	141	304	508	244	490	89	646	653	443	1113	406	582	675
CFAP20	2435	2865	1214	1542	1025	898	2458	2273	1895	1571	3440	1424	2687	1424	2288	2420	1970	2429	1233	4464	3633	1911	1051	1642	1542	3199	1761	2899	2328	971	1793	530	963	2131	906	3668	1564	1853	3936	1850	2474	920	2198	2924	2505	2307	1433	2314	2164
CSNK2A2	4279	7301	3105	3812	3120	2441	6675	6670	4674	4965	5682	3269	8338	4750	5693	6140	5628	5189	2033	6362	5980	8949	2420	3188	3169	5563	5466	8017	4577	3207	3574	2309	1934	3860	2273	6712	4127	3113	12084	6621	6258	2555	7293	5656	6895	7032	4041	8283	3883
AL162171.1	3159	4390	1811	1686	2495	1900	4776	4503	1384	3554	506	806	441	1110	2342	1463	1024	3531	394	1160	2007	2408	969	2982	659	578	1021	413	602	1165	1064	263	253	525	399	989	755	2492	2510	1512	1871	131	2452	164	293	4144	1046	899	865
EIF2B3	2083	3913	1134	1341	1545	1235	2824	2972	1852	1773	2060	1945	2111	3118	1601	4560	1489	1473	3034	2013	2437	3117	897	1392	1845	2448	2042	3269	3381	1383	1941	487	2028	2851	2136	5750	1524	1176	3678	1716	1967	1239	2128	3400	1779	3003	1795	2568	1668
CAMK2A	16	16	3	4	25	11	16	14	21	8	12	15	14	39	61	22	24	7	60	19	127	88	72	105	94	57	9	32	60	35	2	33	43	2	215	4	36	9	19	27	16	2	7	6	17	24	24	32	411
TCOF1	3638	2535	2869	3397	1891	1160	1800	3276	3039	2952	4749	5631	14638	7509	5404	9272	5066	2584	11235	7198	7881	2770	5743	5284	10062	6165	7145	9414	7817	6192	4895	1692	5420	9638	5440	10655	2807	5153	15811	4644	2706	6525	4412	7041	1891	4206	8301	8094	7051
CDC42	17295	15548	9891	12646	7462	10820	23076	30481	8361	14864	16747	19777	11164	13427	19696	12287	15176	17719	13626	15173	19573	23068	3676	15354	8743	10494	16184	21394	20621	17202	15717	4846	9024	14879	12434	11482	15268	8866	15907	13638	12390	6852	14448	13901	19678	37276	17931	18856	7755
OSBPL3	1137	221	713	1101	261	471	2363	1889	458	1160	592	2312	910	1316	3431	1386	7041	1295	1821	1198	2347	2603	1050	2305	2145	3219	1427	2786	2207	1653	3374	480	366	3191	710	629	2443	1136	2683	3308	3864	879	2759	1773	1862	6642	3354	2633	853
EPHA8	0	0	1	4	1	0	2	172	3	0	578	8	116	0	9	1	18	9	2997	130	59	1	6	25	21	5	4	779	2763	32	30	18	1	2	0	0	0	13	5	1	16	18	1	0	4	0	11	3	194
SLC12A3	8	1	19	8	2	5	4	6	9	12	3	12	2	40	73	2	6	9	33	38	75	37	5	11	3	18	30	7	46	10	4	0	0	73	0	1	14	8	7	2	12	0	96	11	17	71	3	6	5
RAD18	1393	543	1172	1533	474	706	2046	3465	793	1502	2317	1205	1319	1478	1518	2228	1469	1649	1865	1131	1612	3642	1877	827	956	2233	10105	3724	1775	1377	1837	829	299	2412	709	1590	668	1663	3111	1863	2447	1076	1430	2928	1643	4023	3543	4518	1206
ATP2B1	6984	2414	3730	6167	1489	2887	8775	7507	1778	5591	4714	3359	3258	2290	3086	1034	2145	7823	2935	982	3387	10943	1074	5478	589	1806	3274	2187	3441	2668	9842	4387	1496	1823	3414	2186	4225	3655	5345	11441	2652	905	3357	1450	5053	4183	4358	3777	3477
TRPM5	3	3	2	0	2	1	0	3	1	1	1613	777	2	1	1	2	1	0	8	9	8	62	1	3	3	5	1	2	22	23	8	1	0	1	4	14	9	7	7	1	5	0	12	0	2	0	2	37	5
NCK2	4483	2081	3455	4170	1698	1714	3076	3672	2186	3765	8187	6280	21177	3883	5929	4576	12903	3745	5864	6777	8439	4895	4103	7256	4985	5913	7669	5530	5879	2223	7400	1279	1697	4020	3120	6126	8068	4714	6511	5023	5352	2657	4806	4180	6241	3394	3373	5412	3850
MAP4K4	9297	13232	3490	5914	6010	4609	14523	12112	4520	8059	13778	12878	53980	8327	15345	15418	31257	6360	8048	11776	19068	19867	5787	19176	7365	10060	25721	15535	18531	7286	24619	23382	11717	9639	22553	19494	10683	7914	13709	17791	19123	4441	21349	7479	10281	18244	10565	10544	10498
MGAT4A	5067	1317	3966	4223	1502	2920	4379	12159	1933	6252	6541	2722	8771	3283	4606	1151	9369	5862	1507	710	2526	6204	2191	2581	2412	1925	6449	1831	4099	2865	6398	624	583	2795	377	3249	3406	1852	5427	4064	5850	1096	4358	1484	2647	12416	947	1851	2890
RPL31	56413	32366	35640	44215	17110	24978	38376	58022	77240	44820	56301	56502	200282	23747	41302	43783	35518	47961	56968	29541	63927	39650	16677	37946	87445	19594	40955	44014	16925	40898	57512	5791	40982	64288	51730	24065	18178	62178	69954	23515	32181	73664	29015	46493	21596	67808	9465	35841	27955
WDR1	19646	10982	13659	18608	13111	10376	17140	22913	14092	16089	16188	34288	17375	21895	37925	22295	17329	16929	17437	30182	27210	15857	30311	20450	13988	23575	29299	14963	22031	20309	11700	2615	18651	25634	16667	13644	27404	17571	22753	22181	14132	8802	22709	11718	16404	19041	17873	24058	12471
SNX13	3845	5632	2376	2506	1916	1777	6647	9113	861	4259	2187	1855	572	1704	2068	2303	2951	3792	2671	1748	2586	6155	979	1857	2061	2279	3070	2752	2257	2383	3342	2649	517	2706	1263	2157	3487	1172	3694	6479	2814	572	2689	1448	2506	7414	2667	2770	2070
MS4A12	0	0	1	0	0	0	0	0	0	0	0	0	0	0	0	0	0	0	0	0	0	1	0	0	0	0	1	0	0	0	0	0	0	15	0	0	0	2	0	0	0	0	0	0	0	0	0	0	0
ARHGAP10	2166	3143	1014	1532	1586	1040	2742	1882	1328	1774	316	867	716	1325	1297	2005	305	1313	1684	1589	2652	2397	1143	1278	407	1922	1512	1600	1405	514	1055	791	2469	880	1293	903	688	688	582	1796	635	389	1024	1223	711	2542	223	1008	1006
RPS6KA2	5959	4283	2293	4310	3008	3756	5923	6379	1756	4849	1942	1078	1199	1144	4108	1304	3959	3909	2827	2638	4085	3680	1900	1880	1810	1332	1455	1053	3813	2666	2623	815	1104	2957	1504	860	3669	379	791	806	1068	303	3797	672	1394	2165	1098	1056	1226
ING3	1441	1197	773	716	567	565	1593	1922	695	1243	1678	856	568	1351	634	956	379	1152	673	451	837	1673	510	449	705	762	2247	682	762	684	1403	201	142	695	415	1067	721	973	1194	1019	1029	242	620	1213	452	2140	639	2586	1064
VASH1	3520	1365	965	1507	1472	868	1329	1421	819	2574	2079	2328	390	1069	2352	892	3001	1009	3607	1218	3673	1914	1494	1743	606	1106	2830	1870	3783	2657	3028	723	3351	4289	3304	1452	1111	1417	1581	1539	845	166	2223	1590	3758	3092	1764	905	2438
LMCD1	7514	6463	1063	3762	3248	4483	7000	3909	3620	3039	2122	2092	556	3166	3333	5632	2251	1996	1336	3960	8311	6136	2959	6272	2048	3728	3765	955	2516	1666	1856	206	2172	1640	1724	1706	3041	1480	1296	4203	4587	310	1765	941	2656	2568	1893	5889	2525
BUD23	3960	2896	2945	3430	1675	2175	2650	5132	3916	3656	4167	6842	8122	8592	4367	6340	5517	3136	13432	5684	6366	9449	2242	4178	8654	4314	10349	5222	7311	5149	6420	1026	6478	6439	4425	8273	5175	7646	13448	5837	4701	6880	3768	13613	6444	6408	7373	7430	5430
SEL1L	10259	12822	8391	8912	6465	6756	19030	28505	3374	15161	4908	5324	2727	3843	13370	4564	16979	11928	5693	4468	7791	19920	2882	6937	1814	6904	18468	6401	16922	9597	6383	1373	1306	3850	2093	3589	6962	6204	9372	14159	15705	1464	11637	5005	10909	14290	5391	10632	5034
TRIP13	238	117	133	234	58	114	327	888	118	208	2515	4959	12671	4442	1158	2090	7620	273	1820	4674	2598	1690	1385	3232	6283	1687	2884	6705	4431	1636	2369	354	336	3589	943	1176	1580	5357	3454	2510	3174	3652	1586	3612	3441	2461	4387	4659	1630
ATP6AP1	7912	4782	7886	8655	3865	5805	9564	22375	9687	9039	12679	5213	9865	14220	9126	9675	19507	12282	22180	30629	10991	14333	5659	7713	9413	47656	14089	14603	22356	11180	6278	1405	14767	12143	8561	25525	12641	11573	10398	11880	10096	6233	22247	15046	24181	15083	9891	6492	5336
TCF3	3657	1578	3026	4009	1637	1904	2160	5128	3149	3905	6720	20586	8728	6595	7628	8695	7378	3849	5993	9886	11343	3806	3940	8161	11519	10608	9384	6317	4914	5356	6306	1151	4881	15355	6118	18383	3640	8914	10048	15004	5348	7440	9478	12065	7843	8168	17642	6294	3516
TRIB2	4951	3263	2565	2595	1764	3136	5753	5617	2546	3397	2830	2266	6953	4940	5460	15267	5540	3589	968	3960	11892	6519	1516	4745	1783	3686	5283	1770	2360	1812	53937	14998	1389	4576	5049	2714	2757	470	4025	7331	3545	332	4692	5678	4117	2351	2217	5639	8563
DAZAP1	5020	3728	2989	4817	2425	2695	3371	6375	4242	4981	8753	10197	11472	7979	6865	10892	5234	4311	11894	10924	12092	4547	5130	5893	9912	8036	11608	9284	6884	6519	8028	2626	9118	20326	7969	9533	5690	11674	11225	8419	5798	8201	7202	7776	9631	8027	9490	6687	5191
MBD3	3551	2286	2547	3398	1911	1992	1650	2421	4631	2716	4284	4945	4054	4403	2937	4492	2381	2677	5482	5219	7450	1762	3008	4127	6682	5411	3256	2514	2790	3805	2998	378	16671	11242	7359	7071	4192	5813	6017	6230	2168	2255	4012	3289	2542	3395	3845	2099	2592
PRLH	0	0	0	1	0	0	0	10	5	1	0	0	0	0	0	0	0	0	1	0	0	1	0	0	0	0	0	1	0	1	0	0	0	0	0	0	1	0	0	0	0	0	0	0	0	0	0	0	0
HLTF	3228	4369	2290	2525	1959	1858	5024	7132	1030	3834	10574	6646	5887	2340	8340	4502	4350	3500	5548	1536	1861	10160	2093	3594	1649	2879	10258	5368	8265	1867	9480	1408	638	2260	1438	7905	3137	4049	2725	4824	7660	2262	5408	5390	5466	15337	6028	10227	6879
FAM50A	3540	3286	1730	2265	1849	1160	1104	1991	3954	2590	3874	3795	7470	5637	3145	3462	4716	1244	19572	5566	3828	1474	2973	3964	9496	18232	4200	4586	5458	2736	3729	499	11058	7386	4452	5818	6072	5766	5480	2313	2651	5618	4015	4225	5321	1280	2230	1158	1720
FAM3A	2756	1769	1715	1887	1478	1417	1078	1870	2616	1834	1990	2004	5219	2456	1665	2060	3969	1523	10213	5414	2967	1327	1738	2070	3756	9143	1863	1990	2518	1883	2648	245	5543	2806	2010	2530	3231	4131	2735	1411	2071	2327	3326	2756	4360	1529	1565	616	1205
CPSF1	4181	2232	3968	4248	2414	1843	1704	6107	3177	5426	20510	6736	5996	11826	8787	10225	6634	3170	4378	26115	27777	3865	6561	12237	10348	15535	3247	14291	9067	3927	9072	2172	11423	17151	9974	13942	2829	7104	7256	7257	5815	3664	7958	7819	6827	6869	5633	4770	4341
MYO3B	34	4	30	19	76	22	179	72	8	64	1179	344	1	12	1472	48	686	42	11	1435	578	61	340	35	152	93	2	76	136	6	3	4	10	64	3	3	10	9	74	4	206	19	529	6	44	267	156	33	105
CYBRD1	51738	47318	22525	14807	29586	29210	82248	40734	15320	35973	1076	5433	2889	2329	11268	4585	11929	42643	2650	2464	8228	27479	5594	9700	3492	4192	6372	2898	5496	5790	5886	1351	2242	2274	1245	2974	6023	1004	2812	3790	4470	1198	8142	1281	2731	17118	2946	3509	5865
CDH19	66	768	142	43	201	86	217	30	115	33	2	748	0	4555	6	103	64	22	5	21	2095	10683	10	0	25	482	123	817	49	0	2	4	0	4	2	1	899	420	6979	7605	2760	0	2	122	1015	0	4093	3366	1157
PDCD2	3178	2632	2661	2411	1234	2217	3739	5669	3196	3473	4283	5348	7312	2515	4051	2610	3288	4197	6586	4571	3999	4338	1752	2321	7124	2032	3422	4950	2196	6648	1665	1339	1292	6866	1926	1619	2920	5382	14220	3661	2067	3103	2382	8628	2405	6815	2242	4547	1876
SLC6A15	85	20	34	33	102	15	86	47	8	40	8686	1634	1392	187	1512	710	4	29	9	665	24	244	606	4	21	0	1640	10467	3488	0	9	874	0	3197	2	1	0	7	4403	0	52	125	15	1755	3038	310	2622	5885	1315
RDH11	4043	2620	3309	3356	1829	2214	4472	7057	3082	3966	3877	5127	2606	4337	3069	2820	2746	4615	2492	3255	5642	5167	1650	4786	2475	2849	7699	3613	3673	2799	4673	1243	1911	3175	2095	3396	6851	6684	6976	10224	5578	3292	3070	6094	4639	6796	2693	3238	3485
PRKACA	6422	15252	5197	5444	5857	4473	10101	10950	5220	6197	9555	5392	6632	11297	8563	8725	11887	7297	6905	4153	8262	11101	3948	6452	4609	8395	10435	4177	16665	5009	7969	1085	5239	6618	4585	13453	7990	7989	6870	7804	7207	7269	5718	11373	8228	12246	9468	8556	4952
ADGRL1	3457	7139	2683	2680	3391	1785	4029	4761	3485	3295	18958	2004	4844	659	4161	5768	6854	2487	5530	1566	7062	3009	1146	9455	1978	9527	2972	4544	12187	1687	7796	1457	3610	8203	3596	15965	1660	5039	945	2377	2987	4425	4037	6148	6194	3380	11862	8135	6212
SPP2	0	0	0	0	0	0	7	0	0	0	0	0	0	1	0	1	3	1	0	0	0	1	1	0	0	0	0	0	0	0	0	0	0	0	0	0	1	2	0	0	0	0	0	0	0	0	0	0	0
ACTN1	30962	15563	20711	33609	22317	14115	29795	26028	16079	26568	10432	25943	1131	25342	24009	19063	20747	24667	25089	45512	99376	28290	30858	95014	12118	30687	11983	19654	66696	17301	27614	4221	12312	4156	21769	16732	18167	21610	60626	44647	40760	8792	52253	7387	16603	29692	29782	28052	24400
ZFYVE26	3184	3491	2524	2756	2075	1435	4716	6347	1373	4254	1571	2937	1128	1658	4180	1293	1516	2723	2200	1435	3163	3958	1150	2666	1200	1789	4258	2003	3943	2916	2458	1467	693	3336	1063	1203	1932	3016	3418	3478	3314	546	3639	1600	2523	5124	2001	4209	1533
RPS6KA6	551	109	574	464	207	258	758	2259	374	755	1903	303	34	20	135	383	1182	887	302	215	47	335	361	26	36	7	1110	385	382	251	1380	120	7	474	85	1044	28	284	1028	260	778	318	199	1427	567	789	563	47	885
EPN2	2949	1886	2264	2449	1479	1442	2363	3971	1722	2525	2014	988	994	1043	3649	1777	2231	2409	1933	3776	2312	1019	1501	2368	1028	1489	2194	3980	1623	2167	2193	2789	865	2100	827	1387	765	1833	1080	1305	1840	762	2847	1255	919	1578	986	1217	2549
PTPN18	5237	2968	5302	5011	2302	3083	5380	7196	7046	5784	5959	7325	11001	5020	5962	3602	7585	5531	9328	6763	5169	6886	3690	6224	5209	4516	3403	3812	7967	2695	3194	688	5396	8313	2516	6770	4963	5374	6929	5325	5225	3404	7112	3956	4007	6642	2397	5485	1910
LIMS2	5132	3478	1951	3892	5742	4095	6384	2559	5480	3039	527	765	1416	557	1134	1295	650	4116	684	2829	3086	1294	2864	2322	748	1052	310	439	2960	637	870	46	582	411	395	1420	1592	1199	595	436	357	405	2730	226	241	599	418	212	531
ASIC4	17	5	3	11	2	1	11	9	5	12	1	0	5	1	7	3	57	8	7	77	10	7	12	7	12	18	15	6	48	14	5	4	16	12	7	13	3	60	4	7	13	17	17	5	1	1	25	30	0
SPEG	3007	344	1803	2234	3616	749	1360	1379	1564	2772	476	1805	885	813	5729	727	1607	1519	1369	9001	6406	396	1529	2057	1162	2590	1089	302	5063	188	2970	430	1429	2510	653	1043	986	1701	987	1296	1463	1445	3190	745	42	1194	1034	1689	1381
LNX1	1620	1119	991	1329	493	707	1343	2428	761	1410	1991	919	180	665	426	1013	1424	1067	210	1069	882	1384	183	1022	206	695	1592	1093	978	871	1833	4	135	118	294	1212	1211	2321	603	2113	2197	394	928	1029	602	869	249	857	535
ALDH3A2	6860	18124	3991	4716	7002	4446	13424	13583	5157	9767	8776	4569	2627	2245	13565	2460	2159	10678	4169	2037	2687	2252	1864	6963	2330	3098	6229	4459	2020	1686	5087	1652	831	4153	833	2878	1176	2772	2646	1783	10041	580	4506	4593	2039	4881	1937	2495	5604
TFRC	6181	3711	3398	4108	2597	3518	8730	17124	1621	4285	12179	21290	20473	22664	6279	10252	42698	7667	42427	5485	10504	8746	7249	15943	11587	7776	9970	101523	50073	17738	6679	4683	2802	9124	4107	7930	7382	5309	20860	8698	18306	3193	51277	11567	24876	23953	19115	21083	12809
SREBF1	6291	9606	8131	13341	3936	7057	6558	11395	5865	12553	4242	3213	8376	5882	6886	14708	3013	11264	22815	12879	11331	5067	5316	15634	10133	10250	9639	14420	6859	21467	3975	1080	5474	9388	1952	6329	9149	13265	9408	6277	7805	5596	6629	7776	4204	3946	3779	5637	8134
TRPC5	0	2	1	1	1	0	9	11	6	2	3	0	0	0	0	1	0	2	1	0	2	2	1	1	0	2	0	0	0	0	0	20	0	0	0	0	0	0	0	0	0	0	1	0	0	0	0	0	2
AFF4	12754	9134	7235	9881	4738	5123	20504	45171	2760	12237	7214	4674	3518	4245	10041	3411	11233	11582	3117	3528	6492	15843	3526	7631	1618	4449	8300	6835	5906	8898	7031	6053	1237	3286	2122	7977	3969	3307	2986	9622	7903	1150	9212	4468	6736	16001	8230	14402	10443
UBE2D1	1668	1141	719	974	590	909	2178	2469	487	1099	1465	998	1092	2086	2244	2514	903	2078	909	1573	2332	3514	926	665	1452	1793	3261	2152	1096	912	2883	103	374	1708	878	1806	1280	3586	1183	1130	1260	675	992	7923	1563	4753	954	1464	586
MPP5	3025	3077	2620	2169	1342	1747	4902	7085	1086	4299	1619	1838	902	1560	4018	1344	2126	3838	1837	1051	2990	3151	880	1961	887	1462	4098	2339	5845	2629	1347	430	320	1500	331	1192	2150	2962	4707	4090	3296	456	2800	1491	2450	6317	2469	3410	1004
RHOBTB1	1445	2570	760	652	1401	1197	2558	3486	712	1395	1770	1580	336	1834	1521	1003	985	1063	730	1724	2780	3617	980	1132	785	1541	1891	1205	1096	722	4006	905	581	1164	1500	2069	1462	5299	867	2977	689	372	1724	3081	729	3004	1141	1146	1681
SMC1A	8109	6398	5943	7243	4078	3259	7350	14247	2368	7661	45853	9904	6557	19229	16578	13083	11746	6820	12219	12599	12106	13377	7333	6363	3797	7418	31273	11891	17085	11557	23720	7878	1401	5770	5735	12955	9723	7269	14688	8964	12315	3876	11710	7656	10915	18507	11594	13056	13704
HSD17B10	2813	3820	2599	2590	1844	1959	1978	3172	4295	2582	5122	4178	11651	13757	2643	10666	5720	2476	9872	8803	7767	3724	2467	2625	6470	7294	4822	6799	4757	5142	8566	369	6989	7423	3751	7897	5109	6492	8382	3064	4272	14969	2818	8578	3498	3614	5033	4787	2439
MARK2	5199	1684	5366	5171	1593	1906	2907	6636	3666	5076	6660	6418	5353	9445	8282	7553	14601	4868	9254	9189	11786	7569	4422	6682	6179	9372	8353	10073	11792	5881	2554	856	2247	6487	1383	10419	9840	6458	8379	9394	3149	3056	7529	8102	9540	8679	9821	5899	4647
HMMR	98	23	38	150	52	38	94	670	12	113	1969	1645	2414	1505	1561	1856	1895	71	1885	1574	1673	901	605	774	1792	1028	2184	2244	2175	1728	969	310	281	1980	450	3093	755	964	2139	2239	1537	416	2034	3831	1049	2526	1541	3382	1583
CHFR	1666	1024	866	1346	708	945	1363	1722	852	1414	4875	2104	1160	1127	3745	1509	1377	1203	4284	2222	3272	1763	1289	900	1020	3807	3944	2846	673	3134	1942	573	1418	2511	1321	2358	1075	1838	2786	2680	1475	996	2734	440	1783	2210	2753	2527	1274
TRHDE	239	2701	12	19	740	172	825	913	55	121	14	13	0	4	96	0	5	27	8	4	111	50	12	5	2	3	0	7	1	0	1	62	8	5	0	0	3	7	1	0	2	1	54	5	13	122	6	10	379
P4HA2	2964	1831	1487	2532	1596	977	2701	2759	1799	2049	966	4391	2331	4120	3988	4207	5306	2775	1889	3006	3721	3406	2407	7402	3425	5439	963	3625	4142	3319	1351	817	7621	2653	7300	2680	3488	1839	4677	3915	6692	824	3347	1737	3901	3312	3364	4492	3383
FCGR2B	1254	242	186	553	780	544	2161	658	685	402	126	496	456	436	603	2420	203	684	849	374	595	807	221	733	394	1439	1164	437	670	734	40	173	1236	793	56	128	313	312	836	690	711	90	876	1244	2583	2204	239	645	275
NFATC3	2376	3204	1561	1838	1534	1124	4305	3736	860	2444	2309	2884	1634	2785	3220	1812	2639	2302	633	1463	1811	5927	685	1283	571	917	3669	3298	2973	1589	1821	1797	258	1315	454	1208	1967	817	3682	2892	2954	557	3809	1579	3113	3187	4807	2151	1725
TRNT1	1224	1125	734	1027	506	795	1886	2577	688	1357	874	688	766	699	955	1977	888	1462	1333	869	979	1628	1560	595	386	1018	2825	1654	1727	1313	771	485	238	1275	380	618	692	2041	1742	681	2205	443	1127	5758	1833	3437	1189	1043	571
ACADVL	24457	28648	14836	17433	13319	9148	14106	27812	33254	20430	4057	7999	7536	6016	10142	7808	15079	11145	18259	17785	19490	5617	11500	12301	10209	11601	5859	12384	11350	8014	13013	4173	15377	21997	9300	9341	8917	13437	9299	14745	12930	12140	7551	8397	6875	11193	9158	6023	5420
STK10	2986	2132	1317	2643	1241	1678	2360	2504	1451	2426	498	1734	1446	4342	3949	3243	1962	1766	5045	3145	4393	3341	1111	2695	2284	3078	1709	2636	3042	3300	1221	390	4524	3360	3277	405	2131	1227	1973	2059	1272	516	6156	2768	3576	3255	2066	2384	1578
FBXW11	4356	4949	3244	3619	2481	2634	6352	9440	1777	4732	4448	2328	1735	4887	4373	4778	3940	5775	3205	2096	4228	4508	2049	2319	3047	2567	3527	5042	3120	3642	2493	1416	941	2656	1410	2971	2023	1395	2754	2664	3321	616	4836	3647	7089	5734	4598	6146	2523
ACAP1	748	302	523	860	291	416	257	834	801	1061	52	423	459	691	1999	361	300	511	1114	881	2610	685	416	512	365	1332	609	362	870	835	103	248	645	1518	219	92	572	363	584	301	503	351	3082	564	474	837	128	158	166
CRMP1	1276	737	617	804	690	409	1423	1693	797	1265	23570	7954	47	510	3364	871	1601	1217	411	808	1338	1280	1069	1358	864	1011	922	389	378	331	1413	881	711	81	3126	597	291	454	924	599	432	75	546	7062	76	1749	4139	101	1230
EVC	2830	2653	1911	2251	2139	883	3692	4248	584	2945	1072	1314	42	1142	3891	1906	2968	2639	769	1769	2843	4414	1929	1857	287	2664	2936	1394	1654	1202	1351	1524	691	200	905	912	974	1210	1376	2382	933	51	1513	627	344	2700	2092	558	1681
DERL2	2491	2615	2002	2124	1110	1738	3738	5533	2608	2657	2685	1619	2428	1836	2636	1729	3344	3691	2100	2165	2449	3549	1847	2412	2382	2012	3653	1381	1933	2032	3511	691	1412	2434	2371	3573	2517	15468	2041	2378	5044	1657	1953	2880	2115	3128	1151	1965	1574
SIDT1	1154	184	2007	1887	268	1290	1441	1658	736	3146	38	100	48	177	680	76	37	1765	191	206	501	1560	104	91	185	296	276	180	201	2338	192	13	205	194	86	54	1032	54	86	1367	170	168	875	75	131	381	79	2606	122
NDE1	1773	929	1156	1813	944	717	1710	2760	565	1808	3146	3468	2344	2147	2528	2116	6266	1494	3235	2483	2880	3783	2334	2484	1524	1822	3642	2303	3792	2510	1685	908	385	1929	1001	3718	1447	2166	3338	6173	3813	1321	6804	2572	2688	2633	4532	2927	1213
MRVI1	2996	2206	1072	2702	7294	1946	5074	3089	985	2752	223	534	121	570	828	1475	804	2119	272	1579	1205	4406	1058	1985	398	783	472	662	1284	1228	98	281	1013	251	941	443	1089	188	234	310	301	167	1607	155	285	1178	738	230	679
TMEM38A	446	336	226	287	296	183	304	502	319	382	1187	1573	787	1791	920	292	2886	336	580	366	1038	3725	649	788	1867	1581	3975	668	521	35	981	47	88	1054	24	2479	658	3075	439	977	1314	1131	593	1390	1216	736	1397	1997	794
AP1M1	2949	4577	1673	2505	2748	2041	3233	3435	2045	2380	3910	2894	2943	5304	6082	5071	4105	2503	4759	3833	5298	4724	3182	3101	3471	4625	3996	2076	10508	2392	3295	565	6465	6920	4369	4725	3881	3091	3835	2287	4036	2425	3066	3877	4479	4458	2829	4013	2231
PVR	2165	1072	727	1455	1042	1079	1667	2084	983	1233	3421	2104	5893	2971	1970	3752	1775	988	3071	3248	4707	2858	1343	4159	1777	2635	1670	13648	7063	736	3478	789	1100	9046	1387	3031	2168	1575	2232	4641	3997	1768	3856	2844	2566	2933	2940	4496	2474
XRCC1	2048	1713	2276	2748	1178	892	1120	2462	2818	2152	4939	2904	2705	3587	7753	2353	4212	2065	2383	2726	3461	1351	1315	3344	3207	1738	3874	1169	2291	2208	2440	405	1849	4797	2573	4245	2338	2702	2413	2430	2524	2950	2098	2209	1725	2120	3142	2141	2173
SCARB1	10370	6513	2799	4788	3503	5497	12675	5205	6014	5061	2252	10647	15703	5697	6331	4625	7457	5252	26717	17866	11157	7422	2842	9097	1659	8954	12753	35790	14436	2504	12136	3008	1671	10921	2139	6408	13430	7774	19038	4504	6609	5519	18226	13583	22673	4560	12290	23731	7376
CYP2W1	7	1	1	3	9	1	1	2	0	10	36	29	1	1	81	3	2114	0	2	2	1	0	10	1	46	15	2	2	10	1	2	2	6	5	0	337	3	3	8	0	26	10	0	8	0	1	7	0	6
MCM2	1116	707	998	1774	686	578	725	1694	802	1361	24780	19437	11746	8628	8994	6459	6314	1210	11257	6602	5093	2943	2855	14460	8880	14175	9625	14462	7609	2848	11951	712	2944	7790	6446	17798	5892	4088	7681	5658	9556	4648	5998	6712	6511	7526	9476	10457	6048
MOV10L1	13	110	47	5	45	15	38	50	34	61	3	52	2	7	10	262	6	24	15	278	27	22	19	28	12	43	7	16	14	6	1032	21	21	3	1	8	16	117	42	41	87	7	6	0	9	13	10	5	15
PANX2	217	17	256	98	40	47	23	114	158	172	246	277	574	29	28	36	853	107	2384	1298	277	99	211	1181	676	433	521	12019	4354	19	2142	68	679	21	58	2060	289	639	468	559	985	706	457	393	717	138	296	371	224
SELENOO	1400	852	1024	1400	621	558	524	944	1687	1105	790	693	1386	962	1003	1829	481	754	4481	2614	1572	665	1023	2271	1346	1580	730	4028	2620	1370	1595	597	3256	1985	1849	1832	1050	1748	1056	1531	755	1531	727	697	670	485	862	419	899
TP63	6788	64	7130	7504	290	1595	8174	6348	2071	6954	43	89	442	639	75	14	106	10758	334	201	441	2265	212	242	495	2039	85	9	145	43	50	75	233	39	1202	66	145	55	87	75	693	294	196	32	42	67	374	101	672
ALPK1	2306	1201	1926	2532	1034	1453	3089	4597	1165	3043	1993	998	537	718	2273	2476	1727	2617	2092	1452	2256	2218	466	1283	558	2450	1763	3841	1436	1284	403	296	639	1522	276	8205	894	1101	1122	1753	1327	1364	2129	3921	3056	4780	1013	3158	1096
LLGL2	2836	244	2842	3583	571	1392	882	3870	2712	3190	4197	5104	2325	5141	5208	8522	9240	2743	9048	6877	8552	4602	3259	10206	11592	12104	4633	4942	4140	9285	4596	14	616	5436	225	12996	6143	14913	6667	4851	5697	6632	3208	4411	1666	1874	3178	7671	1959
PDE8A	2175	4517	1000	1064	1724	1407	4089	3250	1077	2239	2127	1815	869	1341	1554	1001	1541	1983	3876	735	2105	2298	1001	1171	1395	732	4644	1136	2637	1528	1023	1103	708	823	1680	1356	1709	2065	3523	852	1806	337	2960	756	1877	2553	1905	1574	819
CLCN4	811	1465	256	294	633	274	1007	481	217	509	1050	673	274	1766	735	1173	2296	596	7379	711	1500	3999	220	215	557	417	142	4673	660	310	341	236	279	1560	1051	419	1807	1630	1832	541	1563	192	1770	337	2040	1255	1407	2644	321
NLE1	1225	1231	1329	1467	595	687	1049	2180	1646	1255	2352	1463	1974	1912	1304	2758	1359	1325	1276	2451	1697	836	857	1045	1157	821	2145	3020	2681	948	1594	349	1670	3285	1473	1844	534	1942	1690	2262	1236	585	1425	1878	854	1115	1181	1711	1870
SDHA	5047	12917	4461	5036	5656	3306	4807	7852	5731	6359	7798	12469	13343	9861	4932	11533	8954	4897	8222	16206	9588	4871	2398	12389	21164	8980	5045	12938	13689	15407	6377	695	5767	7787	5942	4962	9252	12138	6332	7295	10872	4884	5155	5884	4738	4034	6906	4754	6408
SMARCE1	5538	5015	4303	4770	2635	3787	7824	14570	3681	6445	9708	3805	3627	4097	4907	7085	8203	7538	2933	6583	5842	6218	2701	3154	2798	3046	12755	6443	5155	2471	4405	989	1953	5231	2964	16394	2492	3000	4990	5599	4119	2749	5573	5917	2461	6153	4009	5297	5683
FNDC8	6	3	8	5	2	4	6	25	2	8	13	8	0	10	11	5	12	6	6	3	3	2	8	2	3	4	9	11	25	0	5	0	0	32	4	10	1	4	4	3	5	1	11	5	4	4	12	16	8
GSDMB	997	1362	386	658	490	328	934	1545	1023	963	338	212	337	260	949	268	315	469	387	404	590	295	646	412	571	630	1117	654	2891	183	454	489	246	996	265	1269	165	412	339	300	549	1839	669	456	298	290	482	480	321
KDM5A	6350	5527	4077	5653	3036	2201	8234	16561	2293	6875	28048	16667	2773	5528	9045	2828	13823	5463	4353	2603	6301	10491	3093	3637	3109	4246	18080	6764	6656	5050	6247	6010	1065	6232	1828	4078	5372	7429	8404	6366	10447	5999	10975	8180	10404	7588	7609	4795	5463
ADAM11	92	29	73	82	15	25	15	159	94	95	509	65	184	37	28	41	308	52	41	82	568	14	117	37	61	33	238	60	119	4	661	252	50	34	144	115	8	92	68	12	79	36	44	171	11	21	28	28	370
PPP2R3A	2536	1958	2009	1828	944	1154	3162	3760	1212	2335	807	966	4407	1104	3100	4432	2181	2659	1865	822	1330	6244	2064	4795	852	2282	2544	1819	3725	3015	2147	1002	447	1681	534	5606	1059	1458	1079	1724	2515	1957	2869	3678	1386	4809	4937	7449	1711
FERMT2	9106	40861	2321	6435	12191	5729	23997	10870	2842	7345	1448	2140	1478	3532	5209	1734	2159	5571	2840	1859	10257	6832	3999	9838	1146	2970	2357	1290	5042	1882	3895	1852	1445	815	3267	3029	2955	2426	5426	4849	9806	193	4697	389	3058	4778	3782	4998	4071
ABCB11	31	127	5	5	27	9	27	29	2	10	13	1	3	1	17	0	0	0	5	1	18	5	1	1	1	0	0	4	11	2	1	1	0	1	0	0	1	0	1	1	2	1	86	1	1	3	0	2	3
DHRS9	84	111	54	81	221	90	972	174	90	188	9	114	13	17	163	16	10	83	169	47	44	77	15	58	47	294	60	10	93	90	9	5	254	160	32	4	161	22	26	37	69	3	137	34	32	154	9	34	23
CD5L	2	0	0	3	0	0	10	0	1	4	0	1	8	1	1	3	0	0	4	15	3	1	2	0	1	2	1	0	0	0	0	0	5	23	2	2	0	0	0	1	0	0	991	1	8	13	0	6	0
PTGS2	8960	3550	840	231	2498	369	700	7394	1133	745	62	103	82	99	210	124	779	839	50	533	478	1247	1025	57	1407	485	10163	172	126	18	151	394	62	506	486	3175	385	10	276	1053	356	28015	206	47	2562	745	502	293	357
IGF2BP2	1269	950	307	704	440	201	431	518	409	718	620	2333	5124	337	8116	492	207	266	192	579	140	882	2074	963	1284	1114	1217	1922	5734	34	6461	4971	385	2657	1957	20	1408	2216	3740	3430	279	4034	879	629	139	1786	587	2126	862
MAP3K13	3253	1725	1912	1973	924	1502	2700	4428	1651	2997	970	8068	3062	3283	5758	1370	5030	2914	2234	1204	847	7883	996	2535	3662	1536	4631	2423	8308	1750	2848	865	679	5125	1063	4919	5455	3665	3747	3057	3793	3370	4258	207	9672	4060	2651	6179	1013
ST6GAL1	6930	2663	4546	5027	2930	4214	8173	11744	2597	8321	2410	5301	2681	4473	34180	2145	5541	6812	4376	4985	3761	22978	1864	21717	7417	7061	7488	4938	8614	8183	6080	1141	898	7267	716	3386	14366	5178	2086	14146	8499	628	22087	1825	8369	6485	2883	10247	3958
TBX21	61	32	47	88	28	116	81	113	61	109	27	34	95	114	261	57	11	62	114	66	215	104	23	63	24	182	112	55	219	171	10	18	92	319	12	8	44	15	102	46	129	54	217	149	61	161	13	16	28
FRY	4546	2567	2623	4308	3872	2606	7706	7028	1567	4867	3260	2307	398	486	1044	481	1141	3484	562	734	1635	2306	794	1030	336	546	1790	553	1811	999	591	447	252	489	420	703	1059	1633	722	309	5259	680	1899	166	551	821	1677	598	2473
PICALM	17387	23756	8282	12388	11135	10464	33479	23209	6955	15364	11521	6692	5833	8817	14267	15569	12457	14676	9727	6110	15331	18194	5248	11630	5951	14793	19488	13645	17001	9908	20618	2174	2815	9589	4803	9733	15674	12122	16049	20695	22981	5257	12637	15803	18593	32365	13833	17672	7941
NSF	2219	1675	2067	1979	988	1853	3560	5991	1237	2173	2844	1912	1541	2114	2743	3977	3566	3152	1905	3353	2837	7067	1191	2236	1700	2264	6643	6663	4824	3067	1268	412	1627	3881	1570	8013	2505	1478	3261	4728	2443	849	3330	2709	3601	5031	2222	2852	1533
GLI2	584	264	231	355	464	179	615	382	300	357	278	146	105	88	756	202	1822	490	102	138	621	593	397	533	90	299	98	44	297	149	486	692	180	629	321	50	192	190	244	106	273	30	254	40	153	192	151	1095	966
CLASP1	4948	7419	3408	4167	3477	2333	8030	8357	2099	5137	7432	5138	8575	2476	7409	4042	6750	4310	3510	4513	6205	7361	3457	4899	1951	4064	6726	6801	4560	2547	6497	2918	818	2710	1139	7738	3405	3468	6736	7827	6637	1837	4567	3520	4221	8587	3838	6034	3906
MRPS34	1732	1664	1727	1719	1128	981	647	2254	2848	1891	1874	4865	3378	2427	1890	5554	4468	1169	7273	6297	5220	1387	2237	4480	6277	6910	2651	5231	2574	5878	2206	216	7869	5364	3142	4639	3311	8301	4728	3919	2570	6720	1555	3341	3421	1219	3474	7296	1172
NOTCH3	16987	10343	8595	12843	18484	9200	14307	13459	4867	10812	15513	30034	10677	14188	69936	26851	34252	7195	5559	9399	21038	14380	59779	41587	8578	22237	16162	9765	33237	12746	17026	1207	14948	24361	31120	17950	23728	34984	9980	28594	30552	6558	9838	10220	6738	50997	7540	23733	6658
CLNS1A	4103	3574	3225	3356	1743	2558	4433	5969	3868	4427	8221	13955	12156	4015	4860	6908	10645	5044	6301	4334	9080	8826	1643	3378	6042	5581	5638	15390	6601	5384	5176	951	2718	7738	2934	7085	4930	15845	14029	67306	8325	2802	3662	13669	5717	10498	6562	5240	4264
PPP2R2C	138	53	102	51	439	59	111	1696	12	94	7609	1202	51	8	1020	138	1319	71	4261	7183	252	25	670	53	263	9	42	2419	810	554	1641	122	76	5	12	1798	6	86	126	538	426	65	1835	63	55	104	328	45	1411
TEAD2	3789	2429	2335	3843	1717	1653	2604	4003	1880	2795	1966	5803	5790	10635	3678	9767	6938	3110	2348	10216	12094	6372	2325	12068	9398	6213	8206	2713	2679	1882	4515	2603	3462	6952	3768	12935	5617	11543	5202	8724	3561	7428	4488	4565	2447	6289	5008	4660	4349
EED	1572	1431	986	1120	555	680	1812	1648	1038	1427	2375	1123	1397	1129	1516	1273	1061	1662	1572	914	1931	1341	593	1201	1860	2733	2318	1680	2092	1040	1869	193	451	1407	705	2339	2176	1661	2929	3031	2883	987	1492	1532	1234	3044	1887	1980	599
CDHR2	18	0	10	9	3	2	10	45	6	11	69	30	36	50	23	31	18	11	167	14	28	7	30	42	74	150	13	26	15	76	97	29	21	119	49	114	3	24	10	19	35	29	77	170	15	53	138	75	24
SNCB	0	0	0	1	0	4	0	1	0	0	61	3	2	2	4	5	0	6	1	3	11	0	7	4	13	1	0	4	1	6	18	4	27	1	21	2	0	1	9	0	11	0	4	0	2	0	3	2	63
TSG101	4717	4411	3197	3408	2230	2595	5081	6843	3200	4209	7213	3192	2155	2976	4137	5365	5276	5270	4704	4165	4145	7377	3024	4426	2374	4972	12382	5218	3045	3294	2782	497	1764	3854	1802	5555	4305	5257	7406	4131	2405	1007	4473	6470	2646	6352	2979	4693	2866
NCBP3	4772	3497	2758	3477	1767	1919	5133	9433	1803	4075	5344	2276	1870	2331	3229	1846	3293	4167	2223	3930	3831	3402	2969	3347	1533	2161	3321	2616	2187	2376	3105	2409	758	2922	1810	2322	1352	4937	2805	2422	4348	1609	3295	2985	1665	4059	2342	2870	3317
ATP2A3	3564	1475	1956	2015	1823	2281	1831	6018	1305	2136	4176	1963	637	1356	3925	352	1309	1642	1719	2795	3877	14001	1000	10970	2873	3234	14861	865	2492	31029	613	59	847	4733	648	5085	2727	15944	1411	849	1933	354	7066	620	861	1492	292	7002	1307
CA12	8311	842	9122	13633	1538	5611	16209	43621	5411	6558	327	840	359	609	568	1296	376	16370	10187	300	1312	768	979	1001	725	1858	340	3193	1572	10902	853	1324	1715	184	2250	2242	448	509	2636	1107	2386	2043	253	418	1002	6045	1899	454	882
MGLL	17006	73692	3833	8946	32341	11150	32456	15700	7596	13414	1545	1939	3777	922	3605	3758	1117	4662	3667	1993	6920	4766	1443	3095	1797	1001	1691	1082	5496	4993	4858	145	1707	1533	1908	2986	1848	483	1941	838	759	675	3899	643	1571	4129	1084	2893	2190
NTN4	19262	2434	19891	9990	5504	11092	26146	18281	7462	21796	197	479	2367	1351	2883	939	533	24494	656	1845	1395	3388	1537	1182	1685	4301	321	2060	1762	956	2277	119	49	8207	150	1276	2897	2043	679	2309	1523	513	727	261	190	4561	1180	2058	994
BCS1L	1065	869	1046	1049	572	693	925	1625	991	1309	990	1622	1010	1579	1484	2334	2369	1142	2179	2178	2155	1252	650	1799	900	1410	2736	1949	2192	1382	1554	269	1442	1969	980	1859	1783	2192	2624	1758	2136	1536	996	2299	1494	1748	823	2391	928
NUAK1	5593	3082	1027	2168	3008	3343	6669	3268	1269	2679	2721	783	471	786	1580	1547	1952	2422	2205	568	1584	4340	1633	2214	706	1768	1247	941	1423	1873	2902	697	483	369	508	840	2355	623	1455	1362	1652	112	1060	316	824	1772	2833	2061	1318
DPP8	4349	5592	2769	2950	2306	2447	7911	11019	1076	5244	2785	1612	1443	2405	2851	1392	2357	4017	2540	1215	3073	5110	1395	2937	1267	1402	4731	2935	2773	2310	1819	1430	333	1811	848	2233	2029	976	2993	2782	2125	565	3360	1502	3617	4079	2015	2812	2525
SLC24A1	1716	1158	1193	1210	694	1008	1887	2886	685	1851	383	506	425	515	766	470	831	1680	1152	641	1583	1676	408	732	377	368	1318	913	671	1252	413	869	148	439	307	916	433	525	1550	1104	526	134	1826	264	798	1043	839	637	354
ZNF532	5308	5193	3417	4645	3574	2224	8468	6670	1730	6731	8481	6669	4134	8933	6712	4734	4463	5785	3568	4221	8496	11865	7167	8905	1482	5205	6077	5613	7740	2060	13042	9419	718	3594	2986	9563	5470	8906	7343	8666	10233	1265	6725	3669	4957	9660	14197	12861	3395
SCARF1	2008	1451	358	1134	810	1041	1130	931	735	1072	240	381	173	498	691	376	298	586	1034	556	1593	586	455	566	313	690	402	562	669	601	123	38	1124	965	1463	308	605	246	394	460	319	200	633	237	1122	774	263	345	347
LMAN1	12607	9295	6834	8620	4652	5179	14789	28694	2972	11670	12975	12281	7790	21734	11790	15675	19703	12192	8115	21681	11894	33226	4186	5073	3016	8328	15340	26074	15117	7125	22671	4793	2941	9408	4376	9941	7891	9510	18006	32310	23830	4217	11753	12348	23658	36966	24086	16002	6965
HACD3	7673	4972	10700	7775	2879	7450	11183	27463	5370	11694	28948	8003	6362	12318	6113	6788	6665	12811	9499	7316	6601	18353	3349	6985	5700	4188	23521	11614	7483	19651	10115	3439	1661	6613	2809	10361	5000	5687	16968	12397	4610	1065	10508	7526	10747	10616	5496	7947	10007
IPCEF1	170	47	165	253	115	113	192	368	176	285	3428	906	115	251	490	116	26	175	101	205	368	992	41	149	70	133	451	134	236	237	47	59	41	398	62	52	249	114	102	47	144	77	1089	127	164	473	46	88	157
ZZEF1	5626	5500	4211	4661	3363	2710	6971	10926	2077	7474	6087	2144	1407	2246	7090	2383	2720	4323	3732	2555	3839	4184	2812	3312	1391	2344	5366	2710	6266	4564	2639	2508	1159	4681	1777	2009	3078	6417	2661	3810	7871	1513	6251	2002	3035	4891	2771	4124	2408
NOX3	0	0	0	0	0	0	0	0	0	0	1	1	0	0	0	0	1	0	0	0	0	0	0	0	0	0	0	0	0	0	1	1	0	0	1	0	0	1	4	0	0	0	0	0	0	0	0	0	0
ENO1	46923	31723	38058	50822	21074	22290	37838	51060	42824	38676	116805	264560	126262	106510	118635	107561	63058	39358	132416	140018	112042	136465	22975	133441	74270	182992	151997	206535	98662	35192	86659	24383	166375	129043	145748	41241	70515	167650	162723	64338	103954	36155	40590	84791	117173	145177	63269	89487	49101
SLC12A1	37	47	13	97	10	13	42	424	29	34	4	4	0	2	736	1274	46	17	18	166	86	54	10	16	1	10	228	2	423	109	8	95	0	106	6	466	55	68	5	846	97	47	16	75	128	603	83	0	35
MYDGF	3781	2299	2115	3602	1392	1776	1416	4442	3850	2835	1547	4924	6748	4151	3432	7824	4706	2370	9679	4911	7665	6750	2005	4199	10424	13007	5956	4571	4400	3978	2535	319	20741	13596	7136	7965	4499	3158	5994	11614	4042	3351	2369	6649	7182	4522	4412	5739	3821
ANO8	1680	778	816	1431	537	410	791	1637	593	1152	1978	1098	1115	1021	2981	2086	1276	665	3377	1346	2988	1123	1512	1085	1236	2681	1390	275	2324	496	1909	101	218	1787	576	2137	603	1889	455	1428	1001	1027	1116	2220	394	816	2008	1307	1243
TUBE1	1412	1318	740	854	525	575	1851	2547	514	1337	1114	1100	292	856	606	1010	745	1246	1206	591	1120	988	757	394	596	966	2905	1136	859	547	807	412	115	802	365	914	235	783	872	1004	1707	495	922	1073	559	1082	810	636	799
ARHGEF10L	4286	1891	2861	3668	2742	1527	2496	4531	3314	3946	3346	5608	962	3801	11830	3214	3553	2446	11224	8842	7484	2265	1532	5400	3003	3395	2269	3549	4067	1036	1302	411	1810	9437	1130	4741	3651	4121	2282	2980	3590	2336	3946	2202	4214	5032	2366	4790	1211
TXK	53	30	32	64	36	36	98	110	19	81	11	24	15	86	89	23	10	31	49	57	110	75	22	35	18	25	111	23	88	60	4	19	24	62	9	12	32	5	27	37	50	22	607	24	38	147	8	53	16
WSCD2	319	238	147	117	577	113	466	224	159	127	84	13	3	1	79	19	18	213	8	49	267	33	7	274	5	4	3	3	46	42	1	1	3	964	1	60	3	5	5	1	320	0	363	3	4	8	29	2	332
KCNQ2	3	0	1	7	7	1	0	5	1	0	2429	6	83	0	1	176	4	26	2	13	25	8	0	1	3	0	2	0	3	6	1	104	2	0	2	0	1	1	8	2	2	9	1	1	4	5	2037	10	177
TACR2	170	53	26	50	40	39	47	84	46	50	121	118	21	47	342	23	21	44	50	72	209	118	40	54	45	36	65	13	40	17	113	7	11	91	16	179	58	115	96	32	48	58	102	40	191	95	22	88	80
ACTR6	2018	1692	1517	1587	708	997	2300	2886	1559	2055	4735	1836	1563	2754	2384	1201	1440	2814	3619	3978	1287	2788	610	1176	801	2548	2062	6997	1261	1401	2703	132	247	1831	576	3758	1824	3239	4039	1702	2734	586	915	1940	2401	2708	2672	2914	1038
TIPIN	359	264	274	265	134	220	621	718	410	391	1780	681	624	1783	402	324	438	418	717	383	875	1014	180	533	864	435	1307	937	643	342	571	212	185	567	502	1310	492	382	1521	675	393	486	621	1359	745	744	466	547	479
SRI	5933	4567	3619	5110	2389	3659	6786	7551	4797	6453	2323	4889	5905	4638	6161	6960	4688	6491	6229	4761	5276	5646	2563	2780	11325	5877	6084	4636	4855	3699	4149	512	4775	7393	4551	2875	3346	6265	4868	4284	3822	3195	3041	8857	6464	9104	4038	8954	3881
EIF4G3	5804	7326	3619	4577	3606	2844	9094	11320	2024	5080	6928	7490	2949	2679	6215	2251	4090	4975	4395	3845	5774	9974	1773	3924	1248	3195	6814	5407	6171	4740	6227	8352	1497	3205	3323	1719	3338	1893	3487	8748	5397	2195	5125	3581	5188	14214	2921	3824	4253
NUP37	1118	833	718	871	496	559	1271	1281	775	994	1451	1633	2776	1384	1350	1044	1451	1209	1961	966	928	1188	564	908	981	1852	2051	2205	958	1525	1394	170	549	1973	571	1219	2231	1802	3894	1592	3289	777	737	2079	1723	1910	1670	861	448
SEMA3A	419	1877	110	257	528	296	1091	898	248	539	19	818	4	154	214	42	25	277	87	39	219	913	78	63	118	376	476	50	157	225	58	1076	1125	39	1416	15	136	161	232	616	44	784	723	40	424	444	93	48	151
GTSE1	76	64	40	109	34	42	66	325	32	77	3122	1814	3663	2020	1260	1719	2281	65	4483	1564	1210	1189	1921	2265	1288	1250	1822	1322	3100	1360	2986	370	407	2115	699	3693	4370	1363	1734	4373	2701	1035	1646	2459	1689	2078	2051	1761	2451
SEMA3C	20498	12131	14623	13232	9023	5622	40555	29638	3865	15047	513	2523	2256	1057	7689	1476	8991	23852	1489	583	5288	12022	1227	1544	1425	7679	976	2029	702	2016	2910	2360	339	346	38	1150	1815	5459	2909	1220	4522	168	2883	2029	8426	4516	5266	3174	7791
TTC38	2648	3696	1832	2256	1394	2075	2848	2258	2162	3571	729	546	5054	2348	1050	1152	992	2896	6946	3395	2002	3281	964	1283	2930	1143	507	1558	1940	1145	1428	417	1894	1874	1131	1326	3453	1184	727	2463	862	827	1035	956	2537	1853	725	1043	915
ACAT1	3938	16050	2583	2684	5576	3572	7784	4963	4109	4961	4351	1855	5472	4262	2017	5133	466	4498	9799	3915	5616	9771	810	1885	2728	2299	5615	5585	3462	5009	3173	355	1453	4206	2372	2041	3220	8589	3797	4050	3415	987	2398	2661	1937	8590	3614	1993	1604
GRAMD4	3222	3342	2175	2461	1178	914	1828	2117	1155	2255	2479	1924	2359	1857	1808	2199	3175	2047	12672	3869	3799	2065	1790	2732	1788	2034	2023	2602	3480	2882	7320	510	1765	4743	1329	3377	1334	1946	1731	7049	4004	2189	1975	2280	2502	2009	2437	2270	2586
CELSR1	5916	277	5257	9468	1393	3171	5171	15759	2981	10168	3862	6036	1157	1825	2806	1740	3442	11762	22158	2458	3822	1736	4502	6957	1790	3435	1235	9530	8646	7850	3576	356	593	1085	289	4549	3991	1522	2486	1241	4133	1246	5931	709	4505	3501	3730	2280	3448
WNT8B	10	2	23	6	7	2	9	24	1	17	29	9	26	3	10	4	10	8	3	45	11	12	6	12	3	5	11	59	9	0	51	12	0	2	0	0	4	37	10	8	21	1	5	0	4	2	8	2	14
ZNF638	11054	7820	6966	8256	4669	4526	12693	19032	6899	10427	12599	6439	7042	4194	9712	8435	7442	11781	6196	5989	7306	10056	3675	5813	4228	6429	20312	7946	9991	6190	15041	7434	1652	6254	3195	12970	4793	7673	10119	10281	10160	7008	9205	6290	5854	16183	7214	9772	7744
SLC25A40	1439	949	1204	1122	504	681	1924	3610	456	1879	3303	1585	515	1039	1811	978	1053	2074	1483	642	782	1862	613	1121	561	832	2194	1612	2025	1263	1385	210	174	771	647	1244	1363	768	1382	1500	1017	362	1330	1895	2052	3330	1608	1462	1532
TIMM21	1183	1806	803	789	668	792	1461	2046	1037	1179	1946	1728	1139	2556	800	1831	907	1341	2638	1852	1673	1612	506	1182	818	1864	2386	1832	892	979	2027	504	666	2017	1160	1726	963	3014	3241	1714	2096	672	852	3690	1276	2456	1582	2256	501
ADD2	701	142	164	448	437	388	757	698	172	490	11581	6758	225	3839	1962	591	841	230	52	488	303	182	194	102	539	93	133	77	876	190	4522	1179	61	606	683	123	50	6864	2917	606	4561	770	1098	179	92	258	554	57	3541
FGF4	0	0	0	0	2	0	0	2	0	0	0	0	1	0	0	0	0	1	0	0	0	0	0	0	0	0	0	0	1	0	0	14	0	0	0	0	0	0	2	1	0	0	0	0	0	24	0	3	24
RASAL2	4481	2739	1884	2722	2199	1803	7087	7352	615	3953	2103	4630	3662	1779	9257	4928	5062	2366	2193	4916	3227	10442	2514	2851	1052	3149	4279	4486	3972	2219	7703	1049	463	4131	1994	2582	978	3117	6770	4484	4043	884	3214	4767	2519	6928	6970	10204	2324
VPS9D1	791	677	727	888	416	444	368	869	1012	796	301	606	363	1942	798	452	1496	626	1330	3336	2467	703	741	1845	1219	2206	342	537	1012	441	486	397	1825	1237	801	1034	716	835	1121	1446	2140	498	1538	821	495	579	632	338	541
ZNF37A	2712	1696	1718	1640	1060	1093	3176	6467	1085	3157	3627	1224	1021	1706	3283	1628	1377	2249	1599	1114	2001	3253	798	1272	1002	1758	5318	1967	2539	2150	2802	2251	315	2020	656	4487	914	1652	3086	2197	1548	884	2987	3324	2682	5439	4415	3372	6014
MARK3	4678	4251	2813	3378	2106	2315	5208	6160	3388	4006	5678	3397	4511	3114	4372	6194	4800	4849	2038	3177	6283	3461	1941	5410	2282	3552	4498	3096	4197	3109	3642	1673	2032	4066	2604	3034	4556	4619	5690	5202	6458	1975	4965	4407	4042	6692	3233	3816	3755
SLC25A3	18313	30020	15203	14477	13713	12684	27458	25199	19906	20831	28202	23242	28144	25047	21700	20415	14114	24593	30038	15942	21446	20701	9167	18065	21021	23595	21546	26113	18179	44631	22516	3056	18667	36694	19942	28047	36007	38747	61603	25670	28808	9254	10744	24729	23936	25729	20214	29721	23386
FNDC3B	8426	11585	4045	6401	4806	3627	15140	17420	1888	6953	2891	6138	6201	6033	13387	6641	20276	7011	4858	5713	14757	32554	4985	7516	2851	7530	21119	22993	17275	5331	6017	6316	2126	3952	2955	4292	12488	2313	8951	30158	11494	2277	13516	6110	22422	19742	9196	18092	6141
FOSL2	30064	18108	5664	16058	10348	9142	24248	26716	6621	10119	5164	12901	6527	9422	21856	8410	14831	13667	12551	5836	28891	17692	10136	11408	7934	10847	8729	12304	10684	4770	5328	1591	7773	4561	8448	3399	8914	2860	7099	4882	11114	5085	11210	3494	13098	18897	10251	23584	9973
CACNG5	0	0	0	0	0	0	0	0	1	0	69	0	0	0	1	0	1	0	0	0	2	3	1	3	0	0	1	6	1	0	3	1	2	0	21	0	10	0	0	2	3	0	4	0	0	1	0	0	4
CACNG4	757	3	1156	1766	93	1573	906	3152	937	2569	1706	176	247	209	1547	170	324	1739	15	3712	1216	23	2082	70	1553	1	10	342	2432	5295	4732	23	13	16	95	121	21	171	270	1	556	131	9888	1336	4	45	84	5	2358
FRYL	5808	6345	3362	4303	3382	3017	9885	13966	1633	6550	5217	3380	1018	2275	3868	2406	2538	4907	2170	2268	4807	5022	1851	3236	471	2282	9073	3467	8685	3399	7480	2927	435	1480	719	4660	2745	1334	4913	4621	2750	1020	6276	2970	5118	5913	2280	2397	2993
TMEM131	5225	5166	3967	4618	2918	2864	9639	10799	2242	5745	10335	3206	4153	2312	4882	5055	7256	5760	4268	3562	5263	10569	2529	4824	1659	4362	10032	4556	6213	6865	7860	3216	1429	3575	2282	5704	4086	2486	4376	7348	5541	1406	8531	2863	3402	9091	2532	6119	2833
FSCN1	5303	1279	1847	3472	1959	2113	2691	2357	3692	2618	8241	11394	19902	7576	7885	28999	38396	2076	27413	7163	29150	10320	4776	30850	5006	20280	7520	10920	6991	3191	30487	1748	29512	21316	14173	23569	8121	24825	7571	26948	11608	5719	10524	14622	12774	3816	24961	13597	6581
ACTB	282030	177381	156099	219330	167363	168148	337850	229659	237520	167548	145169	318838	549116	428336	291359	478038	428069	302123	345410	494302	545009	359031	189823	490978	258035	410467	210128	378416	406989	293604	174335	76934	408475	512109	254506	414393	404050	345112	457936	410266	205666	230489	495522	244169	346211	493864	345867	361993	166930
MOCOS	1370	443	710	1185	386	460	1137	1450	502	1325	3807	2465	489	4889	1245	1565	1152	1619	1040	2671	1381	3171	655	780	2346	3063	174	2580	540	390	3208	96	137	1820	169	1072	977	4079	4002	4258	1017	833	1559	3212	1859	8143	3619	3081	188
PLD1	2458	3405	1276	1681	1567	1195	4174	3221	1143	2244	475	1677	474	708	2788	707	1502	2036	648	2313	1689	3008	865	1051	953	649	4539	3510	2787	471	2039	201	899	602	854	1275	1514	305	2233	5357	3604	477	2472	768	1211	1594	1125	1424	433
ATP12A	22	0	15	13	0	6	95	27	1	15	105	27	14	4	21	4	15	14	0	4	39	4	23	0	60	229	2	32	11	0	20	0	172	7	0	63	7	35	24	1	22	3	3	1	1	1	21	7	130
WDR62	110	30	97	140	75	49	72	562	77	99	2750	1368	1056	3626	2288	1091	796	98	2208	2367	1854	508	1066	1437	1201	753	1712	1070	2841	654	1852	267	638	1866	589	1143	891	1325	3751	1375	1542	836	1445	985	989	2071	2147	2225	1589
DLG1	4984	8849	3279	3654	3067	2485	8641	15505	1838	5922	6900	5563	5787	3079	3517	5597	7218	5266	5202	3587	3829	10089	2685	4895	2966	2014	8232	8606	11523	2775	6389	2946	890	3552	1685	8778	5534	6246	3623	5331	4675	2555	7222	3366	7892	10006	7686	11256	4808
RAB7A	17407	20383	11822	13158	10737	10890	25308	18205	11336	16280	17945	17415	27418	12680	20659	20701	14700	17630	23943	13629	15371	16479	12203	21081	13432	19138	18927	25941	23112	27204	16858	3333	8836	19532	6223	28145	21804	8744	12690	12168	17171	16797	12669	11966	18611	26447	13819	27666	9989
BCAP29	4893	7481	2022	2628	3070	2881	8461	6981	2061	4133	2231	2350	3233	7070	3359	3359	3118	3818	2810	1107	2970	4755	1896	2920	2153	2390	5887	3067	5009	2749	6093	475	2135	2241	2159	4233	3684	1335	2947	4410	2067	764	2654	1903	2027	8297	2156	10080	3174
SEC31B	756	498	363	456	254	362	1151	1628	629	726	215	22	138	161	297	116	210	650	368	419	791	226	269	407	484	322	122	54	196	144	60	627	177	284	425	211	35	338	57	56	436	85	674	312	228	491	199	315	77
SART3	3893	2595	3068	4339	1809	1695	3006	4810	2215	4605	8237	4422	4795	2929	5147	2514	3132	3896	5222	3755	4618	4007	2010	3563	2008	5879	11729	6683	3484	4951	5347	1136	966	5030	2073	6336	3954	4954	3788	6087	4963	1440	4562	3403	4653	3479	5476	5632	2974
ARHGAP15	532	265	440	429	350	447	611	507	414	623	44	293	268	376	986	233	126	563	616	370	849	947	131	289	188	427	554	196	535	598	101	37	832	1438	923	127	515	190	239	136	142	96	1767	437	528	1204	74	275	129
TUBA3D	19	9	29	34	14	9	19	175	22	40	52	13	10	18	43	18	46	32	49	20	23	17	28	23	15	18	18	33	24	32	20	42	10	8	1	20	5	19	11	20	53	6	40	9	10	41	36	25	26
PAX2	4	2	129	9	2	32	3	265	9	3	131	16	2	1	1	48	1	41	2	671	1	0	1	238	6	8	0	7	55	8	2	15	1	0	1	3	1	2	0	1	1	42	24	0	12	3	1	1	28
EXOSC7	1788	941	1130	1396	604	873	1148	1788	2174	1575	1114	2360	1992	1734	1066	2784	1850	1292	2614	2053	2840	1540	690	1176	1874	2306	2373	2451	2242	1423	1098	617	2596	2446	1300	1276	1009	1760	5465	1443	1251	976	1372	2989	1341	2065	1791	1389	942
KIFAP3	3382	3089	2155	2574	1762	1745	4310	6061	2403	2795	4799	3691	1068	2040	6105	4812	3825	3725	2986	6195	4135	6136	1660	2202	1535	4649	8399	7529	6751	1858	8341	931	1937	4678	3919	7993	2629	1782	2633	3798	4594	1262	5661	4129	4025	6852	9011	4263	3064
MKRN2	2266	2679	1594	1644	1248	1280	2785	3935	982	2236	1844	2951	1642	1309	1716	2633	1722	2560	2227	1195	2786	4095	2337	1407	1088	3033	6766	5038	2247	1757	1686	907	1075	2293	1184	1583	1045	1415	3575	1715	2373	711	1203	5470	2219	4131	3754	3550	1790
MCM6	2367	2206	1210	2199	1401	1337	2465	4535	1139	2382	26260	13351	4929	6922	11699	8510	14180	1863	6041	6921	6289	8732	3930	9279	6201	11191	11748	7720	8282	4173	17224	1018	1625	4576	3482	13166	3960	7116	6772	9491	12410	3191	5868	9287	5753	15273	5870	8210	5603
REXO2	3213	2525	1446	1889	1690	1608	3454	3246	2865	2310	2120	1786	3258	2402	2148	5576	2316	2832	4207	2568	6281	9899	1565	4449	2534	2299	9069	5033	4862	2014	3113	705	1761	3371	1800	4627	4128	2587	2927	9595	4744	1512	3198	2485	2172	5897	3789	2604	1800
RBM7	2429	1965	1247	1411	833	1175	2707	3199	1242	2069	2877	1201	1199	1216	1461	1843	1778	2280	1561	959	2537	5786	801	1318	997	1326	4783	2382	2007	922	1030	284	531	1268	660	1403	1850	1617	1493	2899	4736	405	2152	919	1561	4095	1991	1542	868
RBMS2	5029	6385	2653	3547	4166	3507	9459	7616	2840	5713	1363	2164	1107	2120	2953	1842	3381	4923	887	1829	5508	4918	2686	2051	2201	2965	2731	1664	3425	2171	1796	1914	1131	2035	1933	1632	1700	1030	1742	2091	3590	1435	4768	1507	1305	3813	3016	1913	1567
BAZ2A	11837	9203	6888	7543	4779	3917	9977	23520	3579	11669	8951	7016	7400	4554	12487	4223	7644	6912	4560	3973	7884	9481	6506	4883	2246	7565	10652	11407	12171	13034	8418	3845	1389	6687	2033	5673	3788	3844	7087	11495	9467	3291	9003	3412	5910	10296	12605	7045	3941
PTPN23	4089	2891	3775	4227	2288	2139	3662	4131	2692	3477	2886	3693	3288	3425	4299	4973	9923	4001	6574	4239	10347	4886	2672	4792	3259	5685	2307	6882	6105	2926	3170	1242	3945	7339	2232	3343	5125	3198	10987	6012	2969	1583	4381	4329	3042	7011	6702	3902	3506
MLH1	2296	2643	1664	2322	1160	1597	3073	3247	1451	2383	3536	2127	1245	1961	1986	2299	1865	2755	1853	1555	2969	3617	663	1620	777	2431	8906	1949	1903	3741	1724	1010	1167	1409	1162	1434	1551	3757	9519	2123	3692	670	2001	3806	2596	3790	2464	1815	1204
UNG	2298	2560	2053	2298	1607	1215	2344	3364	1912	2576	13057	7201	11227	5355	4480	3427	2657	2433	5290	3278	4232	4008	1902	3701	2088	6070	17225	12783	4789	6862	6775	285	823	5066	1232	9774	2416	7200	7817	4418	8281	4903	5454	5432	5225	4390	7401	7042	2930
FMO4	699	544	650	507	292	632	1165	985	425	533	35	144	183	89	402	128	627	604	327	517	375	884	84	610	324	291	474	189	311	2696	192	46	124	271	95	526	319	270	143	171	250	244	764	197	375	522	780	323	68
KLHL20	2059	2847	889	1139	1239	991	2776	3334	412	1743	896	809	368	540	1504	1416	1011	1343	1372	1191	1188	2592	693	692	365	864	2224	1154	1994	1091	2673	464	135	729	702	1437	814	568	806	1702	1863	312	1573	1228	707	1994	1448	1249	1075
RGS11	462	921	143	139	352	201	574	580	469	252	71	23	235	9	110	138	255	181	2147	56	654	60	63	93	34	218	18	111	181	49	5	47	20	14	13	239	78	34	118	419	97	126	150	11	57	47	95	35	94
SLC46A1	1057	941	1018	1062	411	444	1444	1849	832	1025	422	129	318	151	253	311	817	1668	548	680	284	417	417	194	271	360	339	249	1175	272	290	106	243	724	203	1076	445	641	935	3019	332	586	431	298	345	560	186	379	422
PLXNA2	2950	2647	575	1673	2525	1372	3974	3124	889	1701	6909	830	1880	5627	2823	1464	1504	1034	6165	12833	3983	2315	3031	1549	1669	2436	590	1521	10088	908	3461	286	1400	495	1785	418	829	1815	1038	1019	959	210	9688	580	1626	2327	2759	1449	1946
SPAG5	339	192	198	332	133	133	304	1746	222	370	4826	2389	4616	3811	2306	3330	3149	251	3945	3462	1865	2427	1740	2494	2728	2612	8936	4652	5135	1656	3612	790	958	4317	1415	9358	1894	2947	5739	31202	5176	4065	3215	4308	1420	3930	3917	4909	2438
ANKRD13A	3925	2818	3607	3369	1880	2481	6286	5850	2373	5558	4890	2936	1772	2840	6183	2452	1856	5632	4191	2309	3381	6904	1220	3032	1741	4130	13429	2844	3918	4191	3451	591	940	3104	1336	5058	7242	2705	1824	2755	6525	1461	5166	2249	4480	4664	3387	4469	1440
TPD52	4952	624	6364	4678	1045	3272	4114	19640	3884	7144	59156	15345	9588	13560	9850	19713	7779	9123	5542	30619	24933	13478	6517	5936	4909	12378	19366	35079	38068	10150	21311	480	192	11376	250	14107	6061	12705	18486	14367	3819	2066	14578	21423	12681	6764	17920	27212	5109
ACACB	10124	98910	3194	4430	22933	5155	26152	9848	6736	10424	1479	1697	688	324	1608	193	924	2832	1409	408	4652	1454	859	516	350	820	1159	301	548	648	1252	261	662	527	319	973	829	803	1004	1292	1476	530	2097	125	539	1237	978	698	1083
TRAF4	5654	445	3496	4210	578	2364	2351	8665	5651	3333	8417	5542	4204	7715	3395	9018	18023	3459	4343	9266	8905	6903	3229	6766	4840	5300	13601	11554	6859	2038	10545	421	3070	8488	2554	16140	4643	10792	8261	120167	7361	6408	5100	6691	4047	3395	7098	5422	6753
PAG1	874	483	374	747	418	505	1394	1536	224	863	2478	654	348	490	1760	914	278	535	1034	1649	2484	2538	436	866	220	1023	2358	1148	6194	1208	942	410	691	1035	439	1342	942	271	722	757	1098	156	3685	554	1491	2380	424	381	4450
GPATCH1	1244	829	823	727	490	580	896	2020	651	1228	1301	905	1031	996	2937	1181	663	1168	640	1232	6623	1219	621	951	667	1012	2604	663	992	644	1064	248	229	1459	430	1850	531	1012	1279	1399	1089	751	1019	974	823	1182	1214	1498	889
ICAM3	91	31	72	95	64	73	48	127	53	131	21	98	55	128	419	43	44	121	131	139	258	233	34	74	33	304	141	81	220	184	22	5	19	227	17	15	204	29	85	52	88	15	644	50	112	167	13	38	27
NT5C2	2306	1305	1888	1925	877	984	2918	5402	471	2491	4849	1826	1128	1967	5578	1961	3802	2643	2430	2019	3176	3327	1161	2193	810	1369	3940	4245	4583	1278	4827	539	42	2769	321	2585	1648	3419	2592	5078	3810	292	3081	1455	2859	3779	2177	6017	1095
AP002956.1	17382	83882	5424	15021	55963	19439	37543	17838	7597	21114	8022	6078	5889	22584	8669	7569	17667	5853	7198	10956	27138	11238	7571	10190	2860	7348	8206	8065	14578	6269	3721	849	11283	12290	33030	6916	19320	10954	5162	23325	21383	2746	17492	2813	6712	8245	5469	13038	8807
GPC4	1548	1983	1328	1195	1404	1069	2625	7485	912	1258	1167	1394	2212	703	2557	1635	4972	1243	1206	725	1931	6967	1872	2447	2055	26910	4600	647	3175	1064	2053	925	1645	874	2526	4797	5289	636	1929	2290	1977	428	799	143	372	825	453	542	1275
MBNL3	1661	2545	1208	1130	1249	995	4372	2830	374	2187	1998	1085	671	223	1871	1486	2709	1637	1439	387	824	3537	329	651	810	3219	2927	795	616	11206	3440	796	104	780	411	1016	1066	108	1445	1356	2650	309	3215	145	1182	5499	938	821	1806
CAMSAP3	1593	51	2336	2302	275	752	489	2451	2159	1805	5381	2608	1594	1838	2582	7665	3377	1923	3306	3302	2457	1570	1257	1312	3406	7308	503	1823	1273	2099	2280	5	247	5188	57	4117	1461	3111	3091	3117	1630	1932	1141	4337	1331	2263	2087	2821	1606
RAP1GAP	1091	93	2693	1675	105	1170	426	2890	1422	3235	5697	1819	1003	378	2088	669	2012	1866	1976	2949	3589	1046	156	1340	1305	523	1539	2195	1722	122	1160	80	271	879	281	2939	2392	1230	2905	1392	2210	597	907	186	603	122	521	680	771
XAB2	3471	2244	3668	4101	1919	1696	1596	3941	4791	4034	6307	4174	2884	4865	6598	8141	4820	3699	6286	4059	6112	4071	2083	4048	5842	9487	4056	2260	2303	2326	4910	256	4843	8634	3300	5736	2283	2256	8372	4159	3827	2769	2548	4326	2554	2972	3672	4862	2185
ARHGEF1	5938	2731	3276	4958	2153	2346	2737	4846	4206	4353	2154	3634	4678	7531	24094	6670	5130	2829	9050	8984	12556	3548	6584	15294	4661	7910	5368	3680	5259	2925	9823	884	8196	16021	6578	5088	4604	5117	5196	7486	5511	4239	8983	3973	3543	4217	4730	4856	5430
STXBP2	1701	100	2137	1842	298	694	586	2527	2467	1675	959	2234	2437	791	4127	4975	4296	1821	5612	2644	2469	2399	1393	2476	4875	7267	1794	1319	1694	2104	1157	27	2950	5409	447	2327	2340	1556	4834	2253	1952	1837	1608	2737	1807	2964	2600	2512	650
MAP2K7	2956	2268	2109	2374	1574	1238	1467	2611	2566	2693	2114	2891	1795	3073	5408	4523	2534	2506	5474	2784	5730	2736	1708	2772	2927	6045	4385	2229	2341	1351	9588	439	2366	6269	2190	4450	1319	1761	4365	2635	2604	2115	1717	3551	2765	3879	2890	3830	2502
NMRK2	2	2	10	1	110	0	3	6	2	4	14	0	1	1	2	0	0	4	2	59	3	2	4	0	3	7	0	0	0	1	1	0	0	1	2	1	0	7	1	0	0	0	2	0	0	0	1	2	1
DGKD	2347	2005	3423	2195	1404	2079	1840	4989	2512	4105	2858	2296	795	1983	2878	1492	2104	3712	4183	2209	3214	1505	1384	2000	1074	1327	2572	1949	2044	3617	4117	724	912	1852	989	848	1216	1701	1979	4405	4719	647	3262	978	1028	2555	1287	2583	1602
CTTNBP2	663	821	450	638	558	217	1227	572	178	643	57	207	2	44	130	29	257	870	34	40	138	354	83	81	254	39	57	35	32	62	6	6037	29	22	124	11	217	6	16	220	273	19	63	30	39	125	64	40	635
ACTL6B	0	0	0	1	1	0	1	0	2	1	2314	1	0	0	6	0	0	0	0	1	5	3	1	2	3	3	0	6	3	0	2	6	0	1	0	1	0	2	0	0	0	2	2	0	2	4	1	0	7
RARB	763	732	1219	1483	578	381	1224	1484	479	1069	167	348	73	732	765	1446	151	1944	582	999	635	1794	292	448	341	371	1007	1233	1381	244	530	95	403	1692	661	326	866	906	498	208	361	61	493	1627	1335	502	1459	1941	306
TOP2B	13935	12042	11570	11569	6701	6804	17574	24872	5652	18303	19732	12616	7735	12862	12396	15525	14479	16408	10916	9239	11655	30659	4662	11542	4125	11123	88578	13336	17850	11934	12452	10343	3411	12945	5043	10245	7529	17107	41131	19375	13543	3337	10232	24441	17955	32876	28793	14841	13069
TM9SF3	20869	17234	12348	13983	8900	12074	32086	46572	8975	20298	17418	9975	9255	11218	19670	11455	13055	24899	9492	15525	17582	40864	7148	11400	6607	10679	29870	31256	24315	16818	25049	2030	3469	11351	5883	21449	14538	20285	13088	32388	20485	6915	16332	22357	23432	25917	10990	25360	8479
NFKB2	4064	1362	1999	2912	1260	1734	1634	3375	2655	2831	1033	4049	3497	6012	6576	2222	2828	1763	8473	4080	8673	2676	2048	3684	8355	5922	1840	7208	3101	2394	2296	169	3716	9807	1880	3047	3268	4757	4998	3820	2485	3250	4157	4930	11675	4186	5410	5552	649
UBE2T	184	82	145	188	74	73	216	842	92	134	5267	1668	1534	1935	1146	2947	2309	116	5037	9045	1828	1246	813	1306	2692	2275	5681	5705	4998	1514	3679	233	518	2226	590	10643	1135	3285	5161	3029	1274	1923	1750	5529	1629	3693	4192	3128	771
PPP1R12B	13514	8584	5702	9183	25187	7239	26772	19242	5675	17502	2120	1498	294	1122	3275	2594	3545	10283	3086	5527	2736	5618	6473	1447	1604	1913	3039	2515	3638	2068	2157	1438	717	1409	1111	7136	1387	1996	1563	2346	1528	833	5006	1138	1035	3667	5710	6161	1781
DNAJC10	9108	4945	5361	7895	3977	5600	13796	19515	3055	9041	10721	13618	4488	6038	12242	8867	17238	12426	5073	6885	7365	27376	6305	4008	4547	10082	18842	10164	10225	12268	11154	1575	2030	5748	1947	7818	13705	23649	17458	19203	19273	2871	9281	7307	11886	18774	6502	20344	6758
GTF3C1	6799	4963	4027	6003	3470	2719	5420	10568	3743	4977	4232	7646	4608	7920	5142	7070	20893	5363	6696	13300	12152	9935	6342	8269	4980	9773	13513	10810	6346	6044	6827	3103	5428	6488	4734	9138	4493	8776	12387	11385	9581	3565	9140	6894	7621	9654	10259	7416	4059
IL4R	6784	1236	3297	7406	1856	2758	4032	4692	4124	4691	1043	1570	1306	2456	2789	1897	3539	6541	3531	5991	6701	4198	1712	5468	2244	8411	1596	2760	2656	6358	1805	254	3610	2811	2187	581	2611	975	2273	1266	1864	916	6992	842	4602	3960	2062	1664	1355
USP33	6667	8856	3870	4466	2997	3403	10409	11413	2533	6844	8037	4092	3913	3748	5534	2099	2796	6654	5312	2880	3598	6433	3058	3012	2050	3927	7089	5818	3302	1328	4203	1628	891	6701	1579	12652	4049	1697	3765	6475	3909	1698	5393	6213	3777	6103	4702	5521	2740
PAK3	2315	222	827	1003	352	288	1848	1080	390	1385	1593	455	35	591	428	428	530	736	261	122	412	109	156	437	79	277	204	174	90	34	3	373	89	239	52	26	201	228	115	333	131	44	164	1601	1170	67	430	569	265
CAPN6	1603	879	404	1240	506	298	2822	3834	1800	2426	1	72	980	2923	158	3582	12981	3531	494	176	710	326	1690	82	758	7274	59	97	66	19	2	112	221	3594	82	33	111	7137	10991	53	4257	39	276	422	24	102	7292	66490	183
DCX	53	66	142	363	27	22	115	976	293	265	6934	38	34	23	26	3	28	596	353	60	561	7	1	34	5	419	165	0	5	0	0	57	11	32	2	18	15	1757	415	2	24	135	9	60	21	18	7855	1903	264
SNRPA	2757	2575	2631	2504	1542	1647	2627	3278	3842	2681	7872	5224	7374	6599	4869	6089	4758	3166	5391	5828	7807	2967	2563	6001	7438	4868	4766	5429	3850	3756	4101	827	6266	7714	5112	9302	4949	7438	7238	4633	4422	11847	3526	10703	4140	4832	4081	7767	3937
SPAG6	37	0	78	179	9	71	110	10	62	75	3	1	11	3	217	48	1	234	12	18	3	5	37	1	1	20	6	1	4	3	12	20	0	476	1	25	5	4	4	1	19	12	4	2	2	4	4	2	3
EXOSC5	877	571	826	932	408	435	434	994	1486	713	3487	2331	2849	2318	5996	1864	816	855	2038	2133	1742	1077	1495	1965	2599	1023	2069	1978	1957	823	1748	88	2147	6593	1914	2241	832	2883	1760	703	1083	2378	888	1579	1288	1222	1202	2028	1215
DYNC1I2	7070	7495	4579	5618	4227	4160	8556	11485	4409	6699	8491	6023	3197	5911	8104	9839	12015	7553	5039	7436	8212	7593	3676	5232	3279	5472	10945	4917	5366	5904	7234	1528	1049	4477	1698	8259	4291	6540	9179	5199	6872	1387	6393	4080	5179	11517	4001	6379	3244
APBB1IP	1851	5647	686	987	2331	1215	4484	2049	1308	1973	203	773	442	658	2064	700	199	933	1701	747	1831	2111	379	1442	453	785	1108	1022	1239	1630	103	45	947	2547	277	139	761	492	630	562	599	240	2606	1062	2971	3567	1375	1011	895
LRCH4	1011	353	815	948	361	427	739	1412	529	820	824	750	413	806	1227	930	889	741	1482	1086	1904	782	1129	840	528	829	1035	1331	643	968	513	155	247	1281	727	1383	817	910	421	1537	395	376	1013	961	563	957	638	831	621
FAM76B	1754	811	842	897	400	713	2019	3329	537	1913	3917	990	706	565	1272	1146	736	1630	1380	621	1357	1391	824	665	564	643	1870	1088	1487	690	1657	240	112	621	383	1793	712	1368	2003	1851	2213	484	1572	1377	818	1978	1667	1339	757
AC016586.1	692	307	532	802	316	332	320	564	960	545	1317	1240	885	777	598	1839	377	561	1692	1174	1821	636	592	1011	1532	1313	887	653	638	583	385	52	2556	4160	1363	1483	927	833	1008	1123	564	1002	647	2177	1108	708	1128	521	717
TYR	0	0	0	1	0	0	4	0	0	0	1	0	0	0	0	0	1	2	0	2	1	5	1	2	0	1	0	0	1	0	1	0	0	0	2	0	0	0	1	0	0	0	0	0	0	19	0	0	5
POLD3	1864	2040	1153	1604	709	915	2173	2420	792	1730	5065	3417	2377	3731	2555	2248	3711	2174	2549	1285	2091	2936	814	2158	2149	2667	3459	3726	3012	1547	2721	495	489	1567	938	5262	2039	1821	3747	3598	2439	900	1920	5207	1731	4938	3701	2106	3535
ACTN2	23	24	3	14	184	20	20	104	9	21	30	15	1	15	78	186	38	4	8	60	52	75	45	7	11	22	59	128	60	17	1387	81	274	63	149	36	5	89	176	86	801	32	15	104	341	818	39	8	281
CAPZB	14348	10286	9555	10344	7731	8403	13523	16617	10999	14907	13780	19495	12158	14642	18166	14532	9865	12693	16289	19866	27905	19552	5833	19981	11181	14637	17026	16479	20516	15416	8499	3134	27210	20927	20281	10809	14058	12461	15815	14415	9772	10492	13823	12634	18051	23656	8734	14884	7839
GPR137B	1497	589	920	997	545	819	2525	4189	1043	1386	481	872	839	650	2976	1284	1425	1805	946	2485	1588	2728	1525	1346	1198	708	1765	1675	1961	1799	2438	767	1071	2136	1502	2088	710	435	2123	1950	966	750	1707	1453	2043	3994	1395	740	1125
NAALAD2	544	2205	54	86	530	248	798	533	128	321	147	55	42	40	153	39	20	99	77	55	183	90	47	15	25	61	1499	123	46	22	28	47	31	101	34	133	24	6	124	33	469	37	98	57	18	98	55	35	141
JADE1	3635	6727	3448	4946	2508	2110	4418	6736	3877	5016	3059	2765	1330	1979	2472	1534	988	4554	833	1045	1334	3078	975	1578	830	1719	5351	2966	2335	935	2472	537	695	1204	443	3867	1310	784	2402	3497	3590	1159	2851	3094	1278	3964	1386	2428	1223
SLC25A43	1887	1510	952	954	966	778	2421	2271	789	1288	1086	1359	1101	243	1730	3952	1346	1535	4159	1278	1195	2017	1416	988	1423	1922	1271	2603	1905	2307	2605	198	382	2063	665	1159	1185	1527	2496	582	2298	1044	1319	1007	2368	3557	1890	2187	634
UBE2A	3942	4814	2136	2578	2135	2563	5997	7203	2304	3259	5352	3261	2704	5032	4631	10045	6951	3938	4909	6716	4061	5481	3497	2565	4879	5653	6280	4673	4581	5422	4309	538	2192	4676	2302	6890	4034	3696	5375	2779	5551	3226	4081	7073	4136	10375	4730	3917	2321
FGFR1	15740	20706	7219	13284	12407	7550	21814	18225	10845	12492	10996	2261	3243	13538	5495	3700	6002	14285	1709	2642	12010	6805	5221	7636	3592	6145	12535	2131	3850	4024	19245	5606	8068	19086	30290	4141	3198	4892	6574	3172	2708	7988	5209	1000	5998	4994	2326	1508	4215
FKBP6	4	0	2	0	1	3	1	4	7	2	0	0	0	0	1	0	1	0	5	4	6	2	1	1	0	3	2	2	3	1	7	0	0	1	2	1	0	1	2	1	5	7	1	1	5	1	1	1	10
SMC1B	44	9	22	39	32	14	50	39	28	33	51	2436	42	77	527	40	653	47	407	600	390	111	158	165	76	603	573	450	1076	17	61	37	15	18	80	654	216	39	900	384	967	59	1100	1273	479	806	1071	72	424
FBLN1	58385	29748	3514	20500	58530	16187	44283	12696	26112	22023	19732	9746	17812	19344	17625	8376	30437	23824	20938	8829	15343	28052	13181	4687	8820	24795	4884	25260	41409	6085	15635	1937	44538	1151	19569	8163	11600	11979	6280	3648	16203	6161	10716	1464	2909	12531	17742	1943	14549
ITGA8	1267	1419	138	708	4974	425	1759	933	249	1739	164	404	37	120	398	166	138	377	145	366	388	1152	193	329	39	199	357	227	712	441	106	518	867	61	1880	92	526	60	84	238	155	50	769	30	201	128	189	177	245
CST7	205	116	186	244	146	309	289	286	176	307	21	269	1211	626	1023	364	212	359	464	269	696	4183	120	189	102	514	524	225	588	656	1255	7	614	972	98	51	256	59	274	108	307	125	410	512	605	748	77	165	168
MAP2	1489	930	1425	1049	1567	768	2260	2582	758	2368	6109	2563	92	1250	8681	1261	15540	2245	257	7717	4501	4192	1548	1711	514	1293	19376	978	4066	179	7304	704	175	654	457	906	5664	2235	3473	17015	4741	114	2123	1539	507	636	2776	7994	4484
PIAS2	2015	2007	1143	1387	979	1118	3244	4123	1108	1961	4235	2558	1543	2564	1294	2650	1936	2001	1147	1456	3182	3433	1546	1774	638	1390	3436	2950	1285	719	3268	2520	493	2208	638	2841	999	2564	2680	3036	2207	1764	1385	6423	2276	2653	3816	2648	983
AMPH	385	301	81	371	344	106	384	426	91	199	213	511	20	95	322	95	402	284	51	78	351	412	168	117	93	148	51	96	143	101	9	813	978	22	1158	16	205	34	23	67	944	16	99	865	44	129	152	98	476
ARAF	4006	4732	3176	3926	2678	2696	4524	5300	3914	4070	3010	2421	2673	5336	4300	6473	6334	4591	4433	4567	6512	3746	2597	3081	5111	4720	2819	3006	4202	3658	3279	507	5703	4787	2717	3206	3852	4380	3777	3432	4464	2322	3616	3650	4340	5186	2962	4102	1743
MCCC1	1646	7539	1704	1451	2719	1377	3685	4239	1738	2914	2744	2971	1345	4273	5053	1439	1271	1901	3406	3895	2664	3822	854	2334	1994	2016	10386	12593	5581	5326	2048	951	501	5224	1020	4569	3167	4018	3376	2700	2650	4084	5544	4381	2323	3336	4291	2517	1585
LAMP3	340	16	262	457	44	229	630	605	101	905	224	1077	1875	1375	3732	45	1269	272	842	760	2542	1934	1070	339	4304	938	2741	901	3355	735	638	51	119	2095	73	1187	1712	223	1693	681	1027	1696	2909	3807	2390	4580	215	1317	466
FAP	1699	582	66	888	610	327	2050	1233	591	598	979	1033	419	1520	4201	2305	1458	768	1605	1345	4070	12408	2586	6587	813	2482	2740	1639	3130	2333	130	137	1602	424	571	387	4232	522	1218	1899	732	112	1870	337	1453	4430	1728	1595	1619
NEBL	7258	919	8669	6381	713	4016	7121	16554	4675	10675	4501	2192	811	2286	5758	10149	6698	9012	532	4617	5315	1593	1259	2164	1452	1903	1779	15560	7819	5120	1480	103	147	2782	52	4676	4257	2783	1595	2278	11661	431	4206	3880	3421	12914	7212	21514	3160
ACER3	2225	7868	885	1596	2164	1814	6050	3787	1268	2264	4519	2782	2427	1797	1948	1204	7798	2226	1458	893	2046	7037	739	1500	1298	2565	6459	2005	2437	1157	3442	321	1124	1547	1069	1235	1908	929	3017	4304	2955	2098	2368	3658	1966	3575	1885	1394	2664
UBE2K	6852	5095	3957	4494	2468	3449	8617	16543	2394	6196	12133	9361	5596	5549	5764	5101	6359	7387	7196	5390	4887	7671	5231	2851	3200	4679	14366	7653	6753	6213	10049	1180	2269	4214	2160	4507	5563	3701	5924	6787	4679	3707	4959	12087	4212	9476	5264	9501	5682
PIK3C3	3552	2828	2426	2886	1615	1590	5000	7690	1575	3830	4564	2776	1463	2990	2752	2121	1659	3817	1351	1881	2799	4083	1990	1450	1673	1433	4435	2634	1366	1446	3304	3035	653	2889	902	1709	1118	2565	3772	2575	1734	763	2058	2350	2365	5274	2908	4416	931
N4BP2	1845	1177	1169	1365	445	686	2288	4573	413	1909	4133	1073	502	636	2034	762	1903	2066	243	665	1236	3352	840	507	231	379	2157	1618	2154	615	2869	1986	183	418	602	648	494	1078	903	1134	1708	224	2037	1390	1263	2488	858	1057	2622
TIGAR	857	302	290	506	204	544	1359	1961	234	418	2460	3208	698	361	704	677	1386	614	628	445	1323	914	1124	736	801	1114	2266	662	993	1439	782	144	243	1609	341	553	1043	1764	429	564	1211	670	992	1793	1650	1414	980	1094	491
TULP3	2749	3070	1511	1555	1424	1085	3242	3427	1469	2188	7464	7953	1511	4021	2904	1240	5155	2412	2200	2117	2898	2484	2161	1437	2153	2555	5104	2799	2728	2071	3569	1688	896	3489	1364	4961	1559	3168	3336	3180	3216	1153	3259	4861	2945	2738	3840	1584	2221
SYNJ2	5914	516	2534	3352	818	1761	3886	7563	1127	4154	7413	3689	2702	1721	2275	2206	4883	4251	4738	2715	4856	9411	1118	5993	1592	1790	1906	2939	2616	2176	1559	1013	448	1561	933	2868	6197	7860	2370	3596	11731	1029	2947	4348	4492	1822	4935	619	1543
ADCY2	329	302	219	145	248	337	537	729	462	336	337	128	3	135	100	91	6877	451	338	1937	2415	1686	42	775	1373	28	213	679	2125	7245	1	426	12	448	55	1471	210	46	125	83	126	13	549	110	659	23	4861	16	5976
PPP2R5C	9501	8233	6183	6322	4894	5240	12927	14730	5155	9781	7888	5514	8566	5661	8473	14106	13993	9668	3784	6874	8370	9799	3028	8656	4023	5146	10558	5553	8758	4849	6576	1351	2914	6123	2917	6254	12945	5662	14240	11334	8178	3789	10959	6830	7205	17384	4690	10799	5887
RBFOX1	5	1	9	3	1	3	16	48	3	6	1	0	0	0	2	1	0	7	0	1	0	1	0	1	0	0	1	0	0	0	1	15	0	1	0	0	3	8	1	7	0	0	2	6	0	0	2	5	2
GNB1	25340	25299	15715	20407	15479	15806	32204	43739	14680	25892	79395	49515	28445	23215	34137	32021	38412	27277	25328	25983	36284	36000	8383	31286	16093	35859	47823	33800	25116	30020	27222	9226	18527	16857	19251	16197	19574	34705	44572	36834	19711	14007	23163	21789	41820	48857	19609	22512	22427
HOXA9	280	423	659	425	133	198	400	607	796	761	4709	43	36	1903	470	74	69	1846	45	37	82	116	106	81	126	55	27	17	62	58	51	89	35	17	42	835	1275	117	254	22	1771	141	374	14	40	98	31	31	105
EDN1	2070	310	766	7590	2027	1546	2509	1990	1343	1745	98	913	971	720	2176	1159	641	1842	300	1407	2646	902	2822	2285	1086	679	325	997	4178	729	739	45	72	1644	37	152	216	446	1908	376	298	62	2093	315	570	1435	1312	980	263
MLLT10	3184	2594	1897	2420	1312	1141	3741	4608	967	3079	3573	1186	1741	2560	3276	1847	1786	2936	4459	2050	5522	3504	1135	2526	1026	1880	3868	4354	3593	1920	4645	1416	185	2142	634	2835	1128	3086	1969	2757	4408	1137	3196	3202	2838	4931	5787	5812	2929
ZCWPW1	642	572	534	491	198	286	441	760	818	634	518	798	102	160	506	141	218	493	573	575	745	472	238	497	307	222	541	567	397	251	150	166	300	299	142	188	155	198	493	180	323	187	462	286	149	303	285	264	411
ADCYAP1R1	942	2723	232	417	762	332	1120	1137	466	752	387	83	36	21	67	24	69	637	121	49	419	240	66	76	6	12	68	50	48	70	64	470	2562	57	3693	16	162	19	31	22	22	7	128	2	54	288	74	48	391
FGF20	11	3	9	8	1	4	14	7	10	17	7	13	1	0	0	0	0	7	0	0	4	4	7	0	4	0	0	1	0	1	0	0	8	2	5	0	18	1	1	0	0	0	5	0	1	4	3	3	2
P2RY10	109	16	71	85	18	55	81	298	23	109	11	71	28	66	628	39	39	86	120	56	287	555	19	72	4	129	360	94	234	309	17	9	4	174	7	6	149	21	118	50	90	17	1108	74	189	542	15	116	27
ITM2A	9642	4905	2541	4471	6575	3529	11221	7695	2928	7865	86	553	211	749	1339	736	251	10385	869	917	2012	2652	462	323	86	490	730	363	969	1094	189	2213	205	1037	3514	213	811	277	471	228	385	180	1845	556	350	1875	318	293	560
NRDC	8520	12295	5593	6826	5194	4734	11753	17229	5762	8298	13307	14332	13176	18361	12499	14425	9470	8291	15323	8751	12347	17464	5750	8275	10347	13238	15374	16507	9833	7712	10066	4992	5352	17601	6688	22761	9260	6395	13864	15057	14060	8708	14770	15553	10646	23685	16937	14369	8240
VDAC3	4784	5383	3012	3167	2607	2884	6575	8432	3675	4711	23490	3986	7211	9820	4137	9826	7698	4771	17195	21253	4477	4560	2300	3918	8227	4530	14346	11990	7759	8467	7520	929	2657	19023	4738	11602	7329	7172	15665	6825	9078	7608	6158	19606	5077	18801	8688	6980	13259
PCM1	13240	15644	10572	9879	6518	6280	16572	33932	7362	16131	8123	12992	3943	5334	9605	4867	9946	15453	7242	3661	4465	10778	3526	5756	5913	4588	20053	5243	6429	10141	13981	2193	1926	8653	4158	12618	6016	5290	8619	11749	6808	2544	6514	16947	11779	14154	20662	11853	4493
TNRC6C	2536	3352	2143	1669	1919	1585	3117	5414	1627	5578	3367	1349	255	557	1678	2706	2111	2580	3519	699	2014	3286	361	1634	361	1089	2287	422	1902	2001	4362	2443	235	1284	660	3883	1080	180	685	764	4171	1814	3447	1538	1841	1207	1170	860	1285
CBFA2T2	2694	2105	2626	2305	1361	1305	3040	6006	1470	3640	8401	2392	2786	2197	3468	1545	4991	3204	4437	2899	3496	5149	2192	1501	1060	2787	4120	2350	2564	2058	2845	1318	818	2281	781	3315	1592	2480	3028	1912	2807	1716	3820	2809	2335	2647	3786	7032	1263
BRINP1	827	20	1093	1533	67	217	691	439	844	694	1085	35	0	103	99	6	41	1222	29	29	138	395	23	379	6	2	3	9	140	169	1	292	65	8	5	337	63	408	4	95	51	58	5	754	5	16	75	5	688
ITCH	4728	6295	3322	3745	2406	2593	8091	11622	1308	5333	3921	3880	4118	3365	4826	3751	8520	5165	3498	3219	3862	9210	3211	2939	1169	3691	9926	4931	4736	3463	5973	2559	941	3065	1348	2737	2371	3149	10461	6762	4159	975	6095	6022	5844	8165	4536	7338	1758
PKD2L2	11	9	5	13	7	13	26	27	18	20	2	4	6	16	14	7	3	25	4	3	15	10	2	5	7	5	6	1	22	6	2	32	4	3	17	5	1	12	9	7	14	9	18	10	13	24	3	6	11
TP53INP2	3180	4587	970	1574	2401	2553	4354	6028	2159	1546	2972	2409	1499	2322	1887	3682	7619	1316	849	2517	2935	2799	1291	2299	516	2040	6123	1640	1988	3297	1489	1075	1053	1183	1205	5468	4339	1838	5466	4503	2889	980	3031	1228	1351	1321	1904	2616	1040
SDF4	7168	5703	4843	6785	4489	3622	3499	6604	7181	6666	5837	8678	8702	5928	7051	10246	8232	4293	14093	11690	14914	8142	2916	8976	7986	17479	8403	10931	7831	8822	5282	1267	27767	11364	11607	5901	8823	12838	10964	13135	4994	5728	5769	5153	8686	5214	4285	4374	4497
MYH7B	238	184	156	156	88	62	87	182	270	198	53	53	23	40	71	40	97	82	88	132	146	45	164	77	45	81	62	23	60	20	86	235	39	140	41	152	20	267	117	38	106	149	133	14	5	30	94	36	32
BPIFB2	19	202	91	39	11	107	1382	641	112	366	0	4	210	0	3	0	0	979	1	6	125	35	5	0	5	0	1	0	3	113	1	0	0	5	0	0	1	2	0	427	1	2	2	0	1	3	23	0	3
TP73	327	4	448	388	31	59	290	331	134	346	4845	564	408	20	158	252	284	251	68	183	99	100	23	289	87	1328	107	11	60	83	120	221	112	66	724	1410	59	36	42	34	264	88	413	35	90	26	27	12	574
TOLLIP	3564	3744	3671	3724	2320	2399	2778	4326	2948	4622	3356	2256	2221	2521	3038	3111	3871	4068	3771	3044	3590	4190	2390	2359	2763	3399	2092	4796	1613	3249	1319	217	5307	3772	1495	4366	2946	3693	3847	3262	1709	2020	2813	2605	3185	3359	3122	2055	2219
UBE2D4	1525	2176	1187	1217	1349	1277	3008	2470	1212	1731	1003	2272	1826	1160	1001	1482	2060	1838	1813	1010	1450	2990	410	775	2254	895	2729	1422	1020	1124	1100	406	1140	1554	905	3464	1269	2634	2459	1700	1080	2380	1715	2531	946	2475	1934	1303	704
CLUL1	90	47	337	207	13	191	171	1042	111	434	496	84	21	40	62	466	37	163	334	226	394	277	103	357	92	142	1005	63	258	11	290	51	4	81	3	1231	89	19	407	269	135	7	503	687	902	119	313	19	169
RUNX1T1	1690	1952	392	456	1359	718	2692	1839	648	1421	192	129	16	145	395	285	98	1249	143	97	312	1049	197	244	73	222	263	138	580	388	28	4538	550	50	452	72	250	49	108	158	73	69	393	60	47	431	130	61	130
CDH17	22	21	15	41	10	10	29	60	34	29	27	32	38	28	40	6	13	35	30	6	21	32	25	11	14	35	16	5	5	2	5	30	43	347	46	7	8	31	14	7	17	2	55	5	525	3	47	73	14
THOC1	1978	1248	1270	1590	610	956	2380	4418	1784	2027	2525	2023	1780	3456	1561	3027	886	2093	1469	2305	1631	1652	1497	1773	2037	2224	6718	1961	1834	1076	1619	922	680	2812	888	4518	1329	1073	4095	2207	2153	2144	1624	6118	1442	3944	2425	1888	1186
FKBP7	1444	1007	503	845	660	704	1794	2166	513	1094	813	1034	263	673	1320	881	3646	1113	535	1277	1584	2238	599	1074	653	1095	989	745	1005	598	348	376	2155	482	1306	1107	1387	1015	803	798	1426	410	677	1104	760	1300	720	596	817
OSBPL6	668	528	575	300	266	356	613	1384	262	561	749	218	529	70	337	149	450	520	33	122	341	419	345	154	233	761	349	279	341	565	1442	625	378	157	407	336	221	161	691	376	528	19	184	14	33	159	424	98	319
SLC1A3	1848	7205	558	1249	1403	901	6059	1601	380	1454	292	843	3242	740	1828	1134	4491	694	1540	601	1031	3271	428	1907	1214	1941	2423	1708	4836	1998	1760	2661	890	526	445	105	992	837	1133	4448	473	755	915	2894	4475	3018	750	863	669
XRCC5	19889	17317	16148	19459	8747	12615	26986	37335	12848	23129	60455	31162	17506	20032	36658	38175	49221	27059	19414	25398	31962	33747	16263	21535	12455	23776	79065	32524	24935	25621	29772	7116	8371	19272	9598	46108	39960	38460	46560	36666	44367	12376	23238	24007	23443	56088	13545	39581	18300
LXN	1491	993	958	1228	455	680	1820	1381	808	1341	175	483	1625	1169	2070	905	390	2233	886	371	814	4086	693	878	1949	1102	1380	345	766	909	389	24	271	1440	1064	684	1331	231	640	948	4118	1542	1230	483	880	3982	312	1157	396
SP140	142	43	155	207	32	83	86	280	99	263	29	163	185	312	1026	114	110	114	528	329	605	618	73	194	206	396	505	160	561	440	37	36	58	695	11	32	500	65	227	155	195	85	1523	255	302	547	45	161	80
MKNK1	2262	2166	1035	1686	1217	1278	3728	3175	1265	2103	1340	1704	1434	2100	1814	1318	1326	1608	2441	1655	2381	2134	1183	1923	1583	2353	1547	2231	1930	1252	1224	557	1220	2923	1170	3114	1383	1312	2398	1548	1562	714	2518	2153	1393	2080	1028	1963	1064
TNS1	43936	239914	16468	24104	83363	23678	97725	42510	15904	45983	3331	4351	2235	4116	12436	4228	7916	16680	4779	5272	20993	15899	5829	19738	2246	8528	5215	7974	11764	7786	1375	2262	4183	2079	5438	5713	17036	3411	2827	4606	20730	1631	13213	1286	7156	11778	6962	4189	7416
REXO1	2100	1469	1214	1967	1019	813	963	1785	1468	1760	1153	2297	2195	1560	1726	2101	859	1245	2979	2419	3520	850	1221	2082	1730	2229	1498	1964	1243	1791	1441	261	1234	7538	1642	3027	1270	1253	2303	2493	991	1193	1890	1961	2371	1846	2490	1442	760
SAR1A	9455	20111	5105	6213	7014	6820	20151	18032	5252	9733	7973	4261	8142	6984	10163	5168	5979	10066	4455	7465	8892	14259	4423	6209	8387	10148	8676	9968	6571	10583	8906	2531	4495	5498	4982	13612	5567	7370	7541	9646	5531	5902	7347	9360	7030	18487	4877	10344	3806
CDC14A	1338	458	1275	2125	394	651	1732	2162	485	2582	175	705	215	479	543	118	485	2310	268	246	583	942	368	260	136	192	794	208	469	215	873	223	46	374	133	223	307	252	275	523	385	135	625	651	279	984	905	1113	313
RAPGEF3	6586	3372	1564	3287	1523	2151	2688	3108	2019	3358	277	172	119	650	421	178	241	1357	576	493	1080	793	467	293	149	419	212	365	335	350	246	67	655	341	352	578	530	294	131	470	226	247	722	252	161	315	213	231	315
CEACAM1	3828	774	1793	3301	382	1015	4671	4603	1180	3331	223	201	5922	1862	2668	4605	8269	2837	330	620	1378	25319	1470	1446	3861	2420	2286	167	7285	324	1253	252	66	1619	13	3499	28084	5003	635	5750	2069	963	1579	473	12271	985	3360	10229	2239
SENP1	1413	1299	1121	1516	853	803	2479	4811	579	1859	6108	2270	423	2277	2815	1558	2424	1742	986	1348	2038	3058	1757	1241	740	2332	9108	2547	2261	1987	2813	1112	274	1561	740	3415	1006	1012	2246	1967	3441	742	2950	2317	1621	3163	3586	2468	1914
DUSP13	4	0	2	6	1	0	7	19	1	0	0	0	2	0	3	1	0	0	2	10	2	2	4	0	2	4	0	1	2	7	0	0	1	1	1	0	1	5	38	1	0	1	5	0	0	0	0	4	0
CIC	8366	3518	6083	8505	3358	3692	4571	8864	3274	6793	12699	6990	5489	5603	24143	4271	10269	6419	5464	5359	14661	4963	3100	14885	5000	5675	6540	3376	4851	3635	4947	1245	3341	6533	4717	5648	5946	6855	3436	7274	6454	2762	7418	2784	6717	5988	6579	5807	7939
LIPE	6043	97423	2204	2155	45210	11696	26149	9228	9097	7438	818	294	100	246	2271	648	193	1804	1206	236	15365	714	247	371	257	97	50	71	245	187	65	242	111	709	167	298	214	85	108	256	164	370	1779	455	913	3255	388	390	1694
FDFT1	6647	14971	7279	7673	4967	4954	8467	11871	7501	7320	2931	12345	6347	11218	7133	11038	6507	8267	7794	6475	5532	5600	4801	8142	8477	6246	5676	4743	7297	16454	7094	895	2188	8309	3300	4047	10720	5287	10257	13554	4992	4727	3210	15864	18865	8818	17940	7384	1755
PAFAH1B3	956	87	946	1089	201	416	305	1723	1556	863	5827	3705	4173	4456	9878	4988	2967	972	3689	3306	3372	1311	626	3225	7470	2285	2493	1600	2421	2989	2592	156	3014	8450	2232	7576	2521	13926	2387	3209	2523	6669	1296	5201	1647	1512	3668	2879	2194
OPHN1	1681	1522	1167	1176	984	650	2366	3174	425	1748	1786	441	738	614	1434	725	3636	1392	482	3451	964	1379	637	705	228	951	1407	962	2090	374	3285	756	74	221	126	1059	572	1299	826	702	1500	136	2801	1535	1013	1070	1977	833	366
AFM	0	0	1	0	0	0	3	3	1	1	3	0	0	0	2	0	0	2	0	0	0	0	0	0	1	0	1	0	0	0	0	0	0	0	0	0	0	0	1	0	0	0	0	0	0	0	0	0	0
KIF22	1467	938	2085	2191	848	986	975	3064	2888	2450	5471	4532	6538	6530	3114	4604	7094	1971	6966	9320	7363	2227	3965	5540	4852	6502	6473	5665	5223	3492	4748	585	3377	5473	2801	8341	2641	6797	7845	3963	5142	4562	5966	9831	3391	5574	6200	5478	2778
SCGN	23	51	201	4	15	83	294	27	48	56	4631	10	1	0	5	29	0	18	1	1	2	17	1	25	1	13	1	0	1	11	35	0	0	3576	32	16	1	3597	0	1	2	0	18	0	1	0	57	5	6
CARMIL1	2293	555	1877	1742	1040	946	2576	5308	941	2303	4119	1349	1336	3061	2146	1961	6423	2338	1300	1580	2955	4325	1342	7758	1910	1340	13576	1632	4125	3291	7043	1079	170	3013	163	3291	5700	6349	4215	4883	5039	529	4735	1608	2562	3020	4989	3031	3711
PGM1	4078	34142	4338	4210	7410	3962	10509	6602	4909	5145	2669	5035	8091	10071	3965	3627	8237	5066	10118	4373	10384	8364	4865	5101	7893	11639	691	13682	4591	3479	5062	1710	5710	7558	6362	9020	7677	2282	5527	12158	12109	2350	7265	7497	5024	12045	4222	9444	6402
DDX1	7686	12277	5689	5815	4837	4659	10088	12733	4872	8331	14206	8893	12548	6463	6974	27511	8539	8922	12755	7706	10848	7785	5008	4385	6056	6022	15720	12709	7969	7666	17142	2275	2446	16065	4680	10318	8595	8757	14173	11038	5996	4493	7768	12394	7383	14068	5340	18082	7895
DNM2	7320	5358	4978	6957	4267	3421	5349	10524	3550	6719	13066	10109	11029	10406	14991	7333	11319	5054	13358	7019	14565	10147	7689	10567	8136	13921	11090	7396	6893	12663	17557	1612	6042	14752	4702	7864	6064	10492	14140	10223	8676	3309	8169	10695	8316	9239	10349	20655	6941
EPB41L2	13184	28159	3255	6207	11167	4634	21371	14986	3176	9694	995	7768	10552	12827	8905	4880	4246	6702	4468	3782	24818	13058	4552	3731	1880	10250	7144	21134	9238	4164	6411	3272	1681	9363	5851	1758	2496	5366	8138	6067	14858	663	5639	6200	5958	7474	11372	8344	8468
RIMS1	72	35	78	32	55	105	251	144	17	43	229	187	9	0	63	14	69	39	13	12	18	12	37	2	11	21	178	37	25	62	3	245	0	46	0	413	0	35	66	158	29	18	12	12	5	20	63	1	208
MOXD1	1170	68	146	546	78	186	971	423	206	479	439	4633	85	333	1348	262	2506	771	2409	250	757	1920	601	674	125	931	1120	287	795	1028	3005	653	350	891	144	34	449	124	5059	799	2859	25	2833	354	16247	18881	4018	348	2271
STX7	6070	10799	3155	3759	4800	2767	10712	9930	2970	5954	4999	4588	2240	2970	7166	6369	4367	5551	3282	3487	4148	7932	2148	3197	2125	3386	9222	3779	2839	2498	3650	788	970	3732	1181	1886	1800	2897	5275	2824	6961	1232	5655	5416	3818	8398	3489	3892	2015
RABL2B	1276	783	1033	1047	410	672	1233	1551	837	1387	875	1648	670	572	1103	1519	763	1690	2786	1418	520	779	1397	1042	586	669	1315	1125	2163	910	1453	665	431	1216	620	2239	357	1177	1281	1371	1232	688	797	1363	1005	901	1061	969	1268
KEAP1	4076	3427	3503	3505	2167	1886	1916	5895	4496	4165	4679	5495	7317	5359	6773	5945	6034	2684	11075	3269	7661	4599	3177	6166	6892	8758	6013	4535	4105	2141	8637	369	4798	11929	3151	9334	3948	8272	10680	4443	7429	3086	3537	6159	2706	3673	5430	7374	3091
DDX43	51	62	33	73	23	30	67	68	20	23	5	1479	3	9	8	2	12	133	2	7	20	31	9	5	2	154	10	5	14	6	5	1	14	4	288	7	8	0	6	12	16	0	26	9	4	13	7	9	6
AC010327.1	233	56	19	54	94	63	112	194	253	52	601	38	16	31	24	21	15	58	22	11	76	57	37	73	17	166	12	10	22	26	27	7	322	29	48	4	372	22	58	19	427	32	58	13	10	62	15	27	17
DCT	86	104	79	109	22	22	159	114	30	68	6	18	0	4	27	5	19	445	16	3	28	35	27	7	4	63	48	3	10	10	5	0	5	12	13	0	1	11	16	4	11	1	5	2	11	25	54	1	60
SLC35C2	3874	2116	2469	3197	1540	2017	2688	4413	3808	3150	4390	4937	6984	4540	3990	3665	5207	3582	4577	5335	21212	4986	4232	5641	3154	4433	2851	5046	6981	3827	3945	1005	7491	7257	3919	4934	3000	2556	5122	4579	3294	2609	3296	3166	3442	2506	5700	5464	3053
CRYBG3	3682	10382	1278	2097	3399	1633	7825	6820	197	3060	189	1110	445	350	1546	890	1156	1161	641	174	836	7654	618	1998	154	845	1789	1544	797	1907	1890	3426	12	578	218	93	893	317	1473	2747	1508	96	1569	106	1682	4812	1680	4290	466
EPHA6	113	15	18	31	10	17	91	23	6	90	20	11	0	3	4	0	15	25	1	2	25	8	17	2	3	1	82	4	4	3	2	7	0	5	1	0	37	12	114	82	8	4	3	19	13	6	36	43	5
SCTR	31	129	9	12	40	27	104	37	6	44	10	2	8	1	11	7	4	2	7	1	22	9	10	5	13	9	2	1	2	18	5	4	6	3	10	2	2	3	0	4	6	0	13	1	2	19	2	0	1
RFX3	1061	653	855	977	492	500	1693	2405	410	1542	5973	2279	414	500	1692	432	445	1158	1958	482	832	900	1055	1516	325	541	1509	1340	644	280	3202	572	50	614	249	1922	336	1665	1050	2501	1009	428	1052	688	970	1432	1928	1356	672
RIF1	6738	4826	3836	5522	2416	2380	8968	17380	1862	7938	15650	6376	4227	4258	9834	3356	8276	5972	4872	3461	4472	11928	3810	4872	2510	4556	19563	14094	6015	3620	11799	5441	688	3375	1238	6020	2903	3496	5725	8162	9794	1767	6654	4898	7070	17316	7250	8387	4829
RAB21	7278	6268	3604	4229	3057	3635	8854	28415	3417	5355	4828	3801	3282	2310	4949	2477	3323	7131	3580	1980	3181	7443	1736	2849	1247	4244	6636	4643	6569	4612	5254	773	937	2977	919	5450	7008	1761	3237	4438	5277	1639	3543	3093	3878	5417	4388	5370	8937
SLC4A4	341	5792	283	67	1052	377	1752	504	91	601	95	132	15	14	208	94	108	623	31	21	91	114	89	92	32	64	59	224	115	72	101	192	4	55	29	57	492	31	160	19	145	0	99	16	17	4152	27	53	1491
SMARCA2	17454	18691	14262	14346	9685	7337	16596	24282	9928	17528	5899	10116	2779	6123	15243	5312	5208	14920	15165	4956	11264	11396	3131	13021	2340	10879	9651	15865	6554	7551	13604	1935	1138	4156	2501	19788	4830	12448	9239	5259	8638	1818	9550	3914	7816	12586	30146	11641	4552
RDH8	0	4	1	0	2	1	6	2	1	2	2	3	3	7	2	0	0	0	0	3	12	2	1	1	2	3	1	10	1	0	0	0	20	0	54	1	1	0	0	0	0	0	0	1	0	6	4	3	1
SESN1	2827	2219	2606	4205	2120	1940	5369	5574	2087	3240	1649	2284	705	1057	1071	2196	1499	3673	1256	742	1503	4219	579	725	616	1056	2269	640	758	917	1782	380	1215	658	792	1295	778	1223	1138	716	1356	593	1682	566	593	2532	1269	973	930
MID2	1069	1700	544	777	710	378	1729	2042	164	907	484	148	127	74	577	1159	857	724	1026	421	608	1358	349	425	316	428	791	509	951	681	1947	8	99	263	77	745	783	866	686	652	868	167	910	498	1040	1293	1014	1004	441
PIH1D3	3	0	0	0	0	0	0	6	0	0	11	4	0	0	5	0	4	0	2	0	1	1	2	0	1	0	1	2	1	0	0	3	0	0	0	2	1	0	1	0	5	5	1	0	0	0	0	1	0
COL5A3	2353	9005	421	953	2907	957	2046	1878	1223	1321	1945	2182	751	4694	4672	4803	1098	657	3204	2910	10365	3007	6662	8097	3247	8303	1735	4253	1987	1965	317	267	58679	1157	41989	878	7686	877	2165	4035	805	427	1219	562	1122	2948	1391	1710	1207
SRCAP	11302	7916	9975	11312	5802	5170	13101	19959	6001	13357	8345	13246	7143	8889	11795	10231	20787	10246	10509	10952	17216	16058	9746	12201	5034	12568	25796	17173	15905	14481	10108	5713	4298	8727	4553	16504	7021	12089	19871	26105	18627	5759	20468	7421	12683	17885	21349	16561	8165
PUM3	3060	1928	1534	2487	1033	1095	1673	3806	2240	1956	3886	4135	5076	2973	3944	3334	1960	2034	8369	2311	4754	3300	2904	3428	3251	6016	2532	6141	1919	4535	10862	1180	882	4115	1540	6326	1581	11265	4753	1981	3203	1911	2091	4211	3368	10052	14411	7514	1334
CPB2	3	0	8	2	0	6	4	2	9	6	81	0	0	0	6	3	2	3	1	8	6	4	5	2	1	1	13	1	7	1	11	10	1	2	7	3	1	24	8	3	12	2	1	2	1	1	0	0	2
CHRNA3	23	10	11	21	4	14	41	28	4	12	891	74	40	17	26	17	19	12	4	7	39	22	10	35	16	10	72	18	54	35	18	324	0	13	11	170	9	13	48	18	70	48	106	22	14	48	15	15	123
KCNN2	40	15	27	19	32	37	50	70	52	28	310	42	5	17	24	70	13	29	85	50	120	73	55	71	20	52	67	75	84	115	10	96	18	46	155	46	81	44	56	33	25	61	35	70	192	57	32	45	76
CNOT4	2105	2585	1742	1510	1182	1016	2917	3448	1069	2159	1885	1560	1691	1976	1438	2593	1608	2005	1762	1129	1477	2368	916	1465	1122	1381	2924	2697	1960	2158	1349	722	483	1199	556	1893	1291	1607	2319	2418	2097	811	1703	1504	4368	4738	1892	3270	1196
PSEN1	6028	5131	4028	4436	2483	3228	7868	10140	3075	6443	5504	6059	2682	3026	7182	3702	7206	6904	4788	3450	6767	7586	2705	6714	2921	3924	7515	5076	6918	7139	4475	670	1694	3981	1889	4689	5474	5341	9357	8897	5430	1449	5619	3623	5467	11529	3628	5881	2673
CPOX	1255	1077	830	786	500	531	1388	1802	292	1187	968	1445	1135	937	1243	832	1003	1510	1669	869	929	3706	1789	1348	916	1580	2375	1448	509	537	1148	406	453	1134	874	1187	881	658	2227	1492	1462	544	1260	1583	1200	2419	1350	2429	685
CLDND1	5407	4241	2529	3382	2378	2288	6373	7995	3035	4340	4224	3143	2774	2622	3337	4005	1917	5233	3902	2636	4779	8284	4133	3048	1762	3557	10656	3755	3222	1708	4156	794	787	2841	1880	4330	2144	1147	5353	2005	3487	1505	4306	2421	2851	6474	3877	6468	2664
MOK	948	720	588	783	521	426	880	1527	741	1073	403	229	399	1275	484	720	389	872	176	404	378	1023	280	1783	394	1089	1465	279	481	182	1173	161	690	1960	281	504	869	1415	743	2471	462	324	449	407	553	484	151	1868	701
HSP90AA1	89407	129221	52681	64869	42062	35464	84330	124347	45751	75362	123217	117855	126599	84043	112618	194536	270843	80403	35816	96626	95422	89926	30755	145122	53682	74015	208246	79919	130490	74491	99700	15634	21134	122444	22960	103972	102637	64517	316086	169229	170516	37243	183596	130939	90337	214875	75177	111050	108349
RBL1	717	607	445	704	308	287	948	1660	221	731	2052	2503	2111	1715	2730	1078	2056	706	2076	1691	2839	2380	1170	1593	515	1114	4229	3469	1762	569	1196	525	360	1480	790	2620	1243	678	5977	1911	4356	312	1597	1664	1461	2067	4269	2990	1393
DLGAP4	6398	4732	4233	4808	4305	3660	7939	7153	4579	4740	6199	7997	10558	9992	9009	7005	14174	5562	8572	11661	13613	9183	9370	11346	3750	7816	5990	5467	8352	3810	7663	2705	8107	6118	4951	13525	7909	5144	12239	9314	7282	4865	7708	5177	12522	4766	11875	11274	8674
IGSF9B	143	16	112	236	203	55	184	242	32	205	841	75	0	11	431	9	5	95	12	54	56	51	11	6	35	7	12	6	20	27	1	148	15	11	3	37	6	76	1	1	306	4	126	1	21	14	26	5	16
CFHR2	0	0	0	0	0	0	0	0	0	0	0	0	0	0	0	0	0	0	0	0	0	0	0	0	0	0	0	0	0	0	0	0	0	0	0	0	0	0	0	0	0	0	0	0	0	0	0	0	0
NDC80	125	41	47	166	37	43	118	380	40	121	4747	2373	3797	5452	1249	2216	1582	60	1697	2359	1238	1584	1214	2626	3217	2501	7832	2458	2317	584	2594	443	414	3414	724	5233	2267	819	6065	3168	2825	1651	2589	7880	907	5257	3314	2943	1324
AP4E1	1271	1245	792	1042	675	626	2070	3029	582	1096	1148	735	931	1783	1604	851	643	1223	1517	677	1653	2984	711	939	242	597	1479	1868	1229	827	1083	600	188	1231	474	529	771	436	1137	1115	1058	257	1535	821	1717	2755	1105	1868	476
RSBN1	2409	2005	2157	1816	1058	1273	3348	5530	850	3312	2893	2201	1405	983	2127	1837	1561	3512	1457	1242	1944	3764	1290	1421	784	1426	3297	5227	1755	1204	25013	780	185	1754	595	2020	1095	1469	1862	1491	1420	414	2259	1358	1826	4502	1418	1992	1949
MAGI3	2080	1395	2914	3553	1001	1092	2967	3979	808	4759	1079	1259	585	544	1485	1505	2952	4037	696	1384	3041	2846	1442	1619	697	1363	8764	2461	4442	5989	22238	1119	117	481	473	2070	1107	2084	1290	2288	1025	463	2442	1193	1228	810	2826	3179	2977
CXCL2	7424	3181	1339	2601	1776	1355	1519	1981	2459	2284	27	67	371	244	108	375	43	368	341	109	362	29	131	125	714	241	105	42	112	10	134	30	389	34	18	35	74	70	145	180	95	133	138	153	697	3817	79	453	38
AFP	108	5	1778	96	51	111	69	90	552	4057	217	21	1	2	1	1	0	1256	0	0	3	2	8	7	5	1	1	1	0	0	8	0	67	0	2	1	13	69	0	1	2	2	0	0	1	1	1	0	0
COL4A4	693	58	189	304	152	223	436	465	102	268	682	994	20	85	1294	214	1403	304	351	172	405	1414	210	353	88	636	1618	304	343	461	813	17	7	45	7	170	496	22	1277	459	287	31	1808	41	165	857	606	108	373
TCF7	2583	910	2035	2509	420	769	2083	1950	2234	2078	2157	2038	2101	1210	2276	264	2237	3214	606	832	2317	1697	671	975	666	4023	1616	581	778	777	722	681	614	818	575	782	1773	629	1611	924	869	153	7196	1421	893	2002	1156	864	704
OSTM1	3402	4856	1255	1684	1938	2175	6099	4599	1026	2502	1169	1534	722	1721	2232	2566	1399	2945	2508	1169	2191	4137	1656	1528	853	1572	2358	2337	3127	1156	1275	203	951	1522	967	1013	1534	816	1547	1355	2351	394	2013	1122	1825	4194	1626	2636	1197
CDH7	4	0	11	4	23	6	18	9	2	36	44	132	0	2	1	0	8	0	1	12	1	0	1	0	1	1	319	14	1	0	1	101	0	0	25	26	0	12	24	24	27	16	9	56	85	2	158	7	42
IMPG2	34	15	16	34	8	14	46	67	12	33	7	19	9	19	43	26	11	15	65	17	40	50	11	15	7	8	60	32	38	23	12	46	11	16	4	50	11	16	22	10	16	12	65	19	36	70	16	29	14
PCNP	10117	6929	6488	6294	4240	5911	13314	17707	3984	10458	12349	11373	6754	5650	6892	7344	5876	10537	7096	5026	7298	12086	6669	6123	4722	6108	16587	9275	6964	4610	8911	1514	1818	6801	3395	8380	5770	4420	10440	5038	8530	3342	8185	6395	11114	13449	7936	13633	5580
EXD2	2754	2771	2336	2462	1427	1456	3465	5545	1762	2862	2568	2139	44	1340	2626	1801	1758	3431	2644	1989	3554	2893	1106	3338	918	1115	3903	2190	3005	3729	2191	314	466	2510	656	2113	1739	4107	5287	4632	3161	745	1613	2266	1799	4191	1991	3321	1509
ARG2	240	408	367	175	98	107	201	307	207	163	558	511	46	577	469	93	325	186	69	264	358	275	43	186	245	155	507	73	146	72	297	59	105	839	186	232	279	1588	553	214	979	84	162	111	220	215	422	501	440
MEF2C	5037	4860	1729	2547	2907	3206	7957	5390	1169	3716	665	1212	417	1250	2216	761	1460	3041	2540	912	4248	4422	694	2005	517	648	1609	1786	3688	1800	2295	710	1827	1478	2574	742	2403	399	911	2573	1679	301	3787	490	2176	3315	1307	1154	5246
PTPRC	3144	640	2061	2923	1077	2092	4757	6572	536	4621	278	2861	1113	2765	12329	1279	848	3183	4781	2254	5960	12494	915	2780	536	3072	7549	3247	7206	5993	703	257	412	8872	529	212	4094	517	3000	1778	2896	308	20871	3198	11151	16029	1597	3230	1554
CACNA1S	4	1	0	0	36	3	1	0	0	0	12	0	1	0	2	0	0	0	0	3	3	2	4	3	1	0	0	0	1	3	0	0	2	1	0	3	1	0	3	0	0	4	2	0	0	0	0	1	1
PKP1	7002	1981	4308	5121	742	1781	3330	3808	2856	2571	5883	31502	98	358	10116	9935	2293	3532	8134	4180	5283	312	11436	2925	7751	8315	3332	5944	11402	295	2639	1	2832	10657	23	1801	3379	15395	29669	10	11193	1070	2969	1075	7634	4226	15035	24535	3860
UBA5	2645	2751	1864	1936	1269	1673	3956	4521	1276	2875	2551	2510	2667	1700	2048	3037	1576	2819	2435	1311	1552	3270	1958	1941	1880	2394	7680	2217	2301	2164	2708	637	1125	2457	1951	4397	2192	942	2134	2174	3938	2488	1750	3540	2474	4196	2451	4329	1423
STK17B	4866	1802	3020	3016	1817	2211	6208	7348	1532	3934	1497	1987	1072	2100	11904	2333	3521	4231	2087	1471	6264	9137	1879	2523	929	2548	3182	4056	4124	2376	3074	273	1126	5232	1287	1510	6774	914	2405	2069	5164	406	7507	1770	2869	7096	2231	11135	1546
CDC14B	2276	3783	1524	1536	2112	1327	4153	3598	741	2601	1039	609	795	1938	1201	1402	1151	2662	672	616	1050	2129	848	445	294	1058	2992	1225	1076	594	1848	408	330	232	317	805	796	350	1465	1713	1916	364	972	1288	878	2269	346	2128	1062
ZNF510	950	1493	1144	961	719	593	1868	3101	521	1738	2326	896	291	859	961	1021	622	1342	781	418	587	1144	379	458	213	726	2462	782	914	1088	1098	481	99	531	240	770	674	749	1580	1013	1290	217	1071	1303	1139	2210	657	1553	993
LRP2	2915	2	8497	10017	610	1797	5345	21608	3298	15731	1288	17	623	2114	2048	42	60	9396	83	11969	485	8814	210	478	102	388	11	1026	13499	5	3961	39	11	12	11	8	38	1220	18	239	97	104	9583	12	9	254	256	50	258
ZNF506	1386	1708	1401	1272	752	1026	2260	3748	1036	1973	1944	857	490	847	995	236	1646	2091	313	606	1328	2249	765	773	447	1020	2578	544	2272	1018	1639	196	397	181	403	2013	1039	1171	707	122	721	630	1392	194	1379	2731	1336	1457	1441
JMJD4	1046	575	920	1046	504	430	548	1221	1032	989	648	1516	2536	2781	1516	3452	2260	790	9123	7793	3381	1084	867	743	2235	2325	1891	6931	3376	866	2725	150	2177	3497	706	5933	1177	2024	1360	4643	1207	2423	2943	3438	2491	797	3899	955	1482
DUSP12	760	619	656	721	330	528	826	1550	598	868	1313	1759	860	1197	1178	1701	968	1048	1604	1879	3119	1169	586	947	1167	1952	1984	3600	1372	477	3938	158	711	2842	926	1210	1145	1717	1952	2128	1754	685	894	1557	1416	1658	1697	2645	2313
AACS	2726	6154	2895	2624	1943	1535	2769	3247	3534	2644	8240	2570	4931	3113	3106	3366	5849	2530	1540	1828	2891	7401	1930	5396	1261	3740	3198	4078	1718	8855	4594	1086	925	2499	970	1736	6612	5915	5592	7350	2441	1893	2096	2543	2169	2363	3275	6896	928
DELE1	4711	3811	3071	3905	2285	3082	5595	7445	4032	4699	1811	1226	2536	1841	3252	2976	2302	4979	6864	2020	3557	3224	1771	1994	1623	2015	1954	2085	2050	3609	1182	1101	2690	2795	2259	4061	1293	2355	2412	2585	2001	991	2739	1460	2116	3650	929	3124	2638
SLC13A1	0	0	0	1	0	1	1	1	0	0	0	0	1	0	0	0	0	0	0	0	0	0	0	2	0	2	0	0	0	0	0	0	0	1	0	0	0	1	0	0	1	1	0	0	0	0	1	0	1
CADPS2	3415	1357	3214	4182	1027	2580	5679	6295	1107	3927	1408	2039	3987	2852	1573	563	2702	4059	407	1139	1396	6406	1690	3318	2744	325	1531	1128	852	2339	5526	180	403	554	353	1127	3577	317	1160	8532	3073	253	663	372	2227	15879	1241	1703	899
PCDHB4	857	349	495	327	341	392	877	1327	254	464	58	90	15	47	172	1548	204	1175	335	107	888	561	100	713	32	74	122	121	93	138	220	69	22	235	227	3050	124	165	46	63	63	195	96	48	662	155	52	152	203
PCDHA6	14	14	78	39	30	36	38	27	1	29	4	2	0	2	15	3	1586	177	10	121	12	22	14	7	2	0	9	3	3	1	12	17	2	1	13	1	3	18	3	8	2	0	34	153	10	8	7	769	21
PCDHGA2	403	351	378	319	251	123	481	811	66	299	43	14	1	24	82	51	367	445	42	27	69	428	62	140	33	65	161	13	43	343	211	58	14	9	44	7	43	494	27	69	106	43	66	3	115	782	48	1279	147
HSPB11	927	651	611	724	354	585	1135	2219	895	1000	2935	1254	2452	1187	1226	1461	1678	1028	1667	1134	1006	1223	827	847	1611	1324	1293	4860	921	1153	963	240	1384	1214	1458	4766	1053	779	1568	682	1435	750	1128	2795	928	1808	1037	1083	1168
PHLPP1	2690	3335	2056	2584	1450	1047	2480	3523	957	2461	5543	2462	398	2405	1545	3231	2146	2575	2020	4643	3211	3578	339	1240	241	749	9371	1928	4233	1019	2315	812	415	1089	597	2244	1045	3071	2979	6937	1502	2013	1403	4683	1418	1378	5904	4539	1126
ATP8B1	3692	1263	3419	3871	1620	2436	4608	12429	1343	5079	3284	3061	708	3109	1946	2297	1665	7227	1442	1543	2485	5282	1866	3432	732	1014	1514	4254	2124	3736	2354	674	255	1965	1015	1874	2418	3969	2449	7114	2509	481	1915	2392	3241	4580	3887	4057	490
IL12RB2	104	38	6	66	71	43	219	110	29	48	1160	1090	198	120	464	45	98	36	4293	1110	245	215	156	113	10	263	1228	1789	4398	67	794	11	30	1065	6	643	40	56	379	1880	882	42	668	2065	722	153	74	467	1667
SMARCD3	2390	1048	1612	2614	1035	847	1472	1888	2438	2353	1660	1331	8602	679	733	4526	1466	1824	5005	2308	1970	905	647	1367	2996	1804	219	2985	898	386	428	343	2451	887	1004	791	535	908	696	463	2357	2609	738	951	896	1817	1704	505	1694
WDR70	2002	1784	1588	1891	856	1153	2264	3279	1464	2180	3350	4125	3827	1697	1701	1268	3429	2247	1036	1479	3650	3006	672	3880	2313	2127	3271	3149	2286	1691	2417	738	2046	2653	1707	2788	1354	2129	1685	1633	3689	1853	2154	3385	1884	1863	2836	2186	2188
FYB1	1910	343	918	1557	423	947	2053	2509	457	2211	149	2139	517	1261	4492	807	973	1601	2553	758	2557	5601	502	1289	426	1154	3346	1418	3510	3763	459	190	325	3779	143	124	966	244	1327	938	1254	209	6775	1568	5041	7811	1012	1782	837
MPP4	11	10	5	6	6	5	19	27	11	10	6	3	3	2	5	11	4	8	13	7	11	6	10	7	5	15	29	10	5	1	7	2	6	7	13	8	8	11	7	4	13	12	11	11	0	11	6	6	4
STRADB	933	3729	882	669	1256	818	2412	2016	1018	1395	465	233	1275	817	612	1087	700	1340	406	634	731	1239	388	297	479	562	1248	392	627	1150	1373	264	576	540	615	846	1216	1098	1276	565	613	214	612	830	315	1868	297	1366	497
BZW1	8950	8084	7279	6962	3950	6554	13543	18027	4631	9612	13854	12722	7913	6276	8311	10830	18017	11874	4384	5184	8619	11853	4964	6121	2907	8407	25397	10738	7394	9378	12496	1556	1841	5480	2554	7462	12589	8468	26424	9298	25980	2647	6199	6424	13645	20797	7034	17781	7716
PGR	2682	942	2689	15393	1653	2140	7170	27870	2788	3557	27	96	8	177	182	67	70	19203	75	116	360	719	112	131	17	42	62	180	130	79	20	4	1	67	118	24	170	12	15	39	16	48	147	14	53	89	216	44	126
C1QTNF3	987	331	197	310	847	187	800	747	368	479	218	213	135	128	1123	859	1269	433	112	368	385	4493	527	1036	728	216	111	341	174	535	62	1676	487	61	1240	281	556	573	52	12530	205	119	764	152	103	173	198	278	508
ME2	2388	2534	1133	1710	1163	1203	3247	2109	917	1788	6612	6854	3059	6582	3621	5817	2741	1988	4138	6391	4219	6608	1345	3210	1707	3145	5568	7299	2956	1954	4962	1684	445	5432	886	4858	2058	6273	8204	8482	3442	2125	3055	12721	6887	14489	7032	6234	1308
C5orf22	1825	1437	1123	1219	793	1134	2614	5006	679	1645	6551	3865	3032	1635	1668	1028	4517	2009	1030	1104	2271	3791	708	2871	1793	1937	4248	5307	3127	1859	3549	662	336	2078	530	1995	1403	3546	1702	3196	4491	1108	3098	3220	2704	3017	3154	2599	2424
CCNT2	3400	2185	2460	2661	1307	1755	5242	6946	1351	4506	4194	2376	1526	952	3259	2563	4258	3628	2283	1588	2336	4032	1717	2536	807	2060	3777	2678	2239	1941	2729	1139	391	1561	519	3422	1175	2121	1829	3060	3495	1388	2445	1981	1775	5192	1232	3334	2314
FAM135A	1596	1037	560	877	565	569	2049	2486	240	1080	1561	1884	365	1119	1487	561	1559	959	1118	604	956	2368	568	265	343	747	5539	1052	881	327	723	522	111	835	334	535	798	762	1458	3668	1091	225	758	2386	770	2019	1196	2181	1040
COL19A1	7	3	5	5	13	0	10	17	6	12	1368	1228	73	2	14	4	3	2	8	22	28	115	9	10	1	28	27	0	22	6	0	119	4	4	1	2	15	1	23	2	10	1	237	0	4	13	13	14	18
EPB41L3	5034	4693	921	2113	3013	2332	6401	9820	1590	2274	3961	997	285	952	2377	716	527	2153	1828	952	2695	2987	1284	1057	464	1184	1345	1223	1638	3411	249	731	539	2338	283	172	864	289	690	1048	847	411	3347	3844	3162	3854	1525	1051	2737
COBLL1	4890	17095	2855	3578	4289	3355	12762	7613	1117	4910	926	781	833	1758	2948	2382	1800	4250	2150	3057	1427	4773	1038	1010	572	1220	2789	2924	3436	1413	1599	174	112	571	376	2469	2880	1766	1500	3576	1134	444	2363	1399	2456	1362	1065	2287	883
DLG3	3268	491	3475	3746	907	1623	2171	7802	2757	5677	12507	3451	5194	4689	3874	5233	4191	3554	3732	8839	4588	3525	1715	1850	3875	4006	3690	2849	2795	11271	6905	832	617	4420	742	8200	4818	4490	3260	5702	3375	3919	3741	7560	2010	3168	2726	4804	2231
KCNK2	1572	324	476	604	311	269	1220	653	386	676	266	67	397	205	204	383	1355	505	738	350	323	1755	127	237	158	653	4100	157	380	154	7845	1864	93	76	81	2539	159	827	308	3905	33	275	68	330	20	160	246	166	1579
SERTAD4	1711	1529	4350	1170	694	1722	2055	5911	1170	3630	13895	2140	3563	5169	2055	6678	3622	5014	1606	8302	3339	4446	2070	1872	1355	1557	21493	11856	15944	1823	13940	896	93	2637	679	36506	2365	2780	3068	7219	5315	59	5469	5744	147	3373	6984	13299	5654
TRAF5	2338	610	1087	1480	807	1202	4139	6492	706	1903	1155	991	765	1340	2988	1023	726	2587	4082	3241	2163	2612	2748	1037	695	867	1420	1240	1838	854	3945	818	353	1995	703	2390	575	2115	885	1615	1003	480	2583	984	924	3043	3013	840	1024
MRPL22	1267	1160	869	862	527	761	1226	2086	1052	1157	981	883	1779	1379	991	1919	943	1239	1588	1367	1382	942	973	1270	2398	1005	1470	1026	1028	1778	883	250	1549	1669	1257	3123	970	1095	2853	974	1046	1314	602	2203	543	1271	839	2247	878
GEMIN5	2312	2556	1706	2493	1217	1135	2957	5279	1268	2434	1975	1529	2811	2098	1877	4432	2164	2253	2434	1765	2015	3205	1301	1284	1298	1602	3500	3383	1703	2403	2064	1165	830	3026	1513	3132	877	1826	7008	2339	1744	898	2070	3633	1539	3664	2440	5018	3385
OPRK1	4	212	1	7	25	0	57	26	8	4	224	536	27	53	6	33	1638	8	420	228	611	5	6	21	34	439	162	494	2430	13	189	275	0	85	19	53	88	20	603	0	39	0	614	95	139	6	1213	88	92
NFE2L1	24787	25524	14424	21896	18147	11730	21755	35581	13605	23573	10896	17289	8433	13162	19338	12685	24157	18138	22468	18634	27613	23381	10039	18867	7747	14577	34315	30980	25385	11943	10703	3343	9441	12896	7964	34419	15475	12639	29150	25682	13885	3289	34252	9766	29859	12048	13175	25219	13081
SEMA5B	197	80	16	101	168	91	209	82	59	56	794	533	35	105	2994	206	216	82	200	138	311	179	1152	477	675	80	97	99	65	187	962	40	751	579	1193	244	271	185	193	61	340	47	143	80	40	3151	48	669	295
GSK3B	5110	5050	3703	3407	2264	2621	7491	9313	1574	6070	9241	5263	5082	3389	7877	7260	6102	5084	4994	3445	5462	9923	2609	6974	2568	4368	11692	5664	9394	5592	7876	1864	1554	4202	1674	8927	4675	2530	8396	5139	7275	3004	6497	3130	3944	9768	9323	10745	4654
ITGB5	15085	12519	10553	9265	12288	7985	18474	16196	12231	10601	1888	8702	19685	8032	10679	12592	13605	11630	8354	6745	15982	21603	11966	16322	11144	18840	4147	6084	12429	11057	14452	948	55520	7325	19894	7994	14237	5457	14090	11108	5401	2105	5807	946	4968	13266	3687	4169	11513
ERC1	5271	7978	2934	4713	3889	2543	7593	9936	1475	4913	18678	16582	2327	4041	6405	2426	12217	4350	11599	2607	5809	7736	2689	5104	2977	4009	13142	3653	6243	8180	4769	2703	1300	5721	1925	4280	3928	8915	7019	3970	6857	1275	7536	7061	8805	5397	5036	8765	3415
XPO1	12530	11732	8197	10118	6290	5357	15939	21572	5114	10720	27962	14551	16644	8696	17031	21852	22143	14136	13862	13860	14623	19215	8637	15728	9412	13230	58059	22143	21725	9341	28932	6974	2858	11867	4808	15936	8666	19244	23602	17787	21302	8178	20892	19026	16258	38589	21891	27425	13871
RNF13	6053	5697	3427	3669	2937	2920	7906	7298	2280	5641	2608	2461	2598	2037	5507	6201	4073	5691	3375	1841	2715	10699	1622	3034	1755	2644	9397	4484	8283	2573	2944	821	727	5099	872	4216	2376	2525	2422	2803	4007	1396	4715	2843	4185	5069	2552	7191	2287
TRPM3	78	58	79	53	53	69	233	125	20	80	16	3	32	18	15	1	7	137	9	14	19	21	54	16	7	21	10	5	5	6	426	23	14	32	22	6	9	30	7	10	16	8	10	1	18	23	10	3	72
PALB2	759	751	922	915	378	559	1224	2697	385	1172	1217	1495	842	1276	1139	1273	1950	1294	1121	1357	1323	1994	925	867	682	1528	4070	1432	933	1129	1048	515	199	1116	479	2255	495	1325	1217	1172	2199	430	1836	1629	1549	1782	1687	2217	507
DOP1A	2709	2054	1782	2194	1121	1162	4019	7287	924	3278	3223	981	285	734	2483	1374	1685	2295	688	940	1573	4283	661	1134	269	978	7097	721	1561	1246	2540	630	124	868	364	1683	1377	1646	2047	2287	2340	480	1823	1043	742	3600	1955	1915	1801
LYRM2	2751	2071	2194	2183	1263	1733	3517	5950	1772	3130	4933	3786	1533	2472	2779	2296	3713	3127	3393	3409	3739	2568	1356	1986	2356	2284	7669	2297	4524	1609	3360	373	910	1963	1077	4099	1285	5057	4086	3101	4481	1214	2853	1843	1836	4540	2812	3355	2283
BCKDHB	1534	3529	1494	1381	1417	1191	2943	3510	665	2548	954	1844	214	1029	1004	1259	1761	2645	529	2188	1407	2276	494	874	477	1122	2828	1665	1297	1340	537	261	140	1063	562	707	648	1928	1476	1283	1356	197	1384	1482	588	1566	2006	1842	473
KAT6A	7418	6191	4631	5695	3299	2587	9540	15577	1564	7946	25871	3930	2496	3255	6048	4492	7283	5944	7223	15618	4373	6947	1862	3124	1400	1849	20437	13347	6702	6676	6917	2752	606	7476	1197	4696	3319	3493	5655	6130	6680	5776	10016	4856	5055	16373	10566	5258	18965
TUT7	4512	2398	2798	3216	1129	1509	4714	8328	1542	4593	2126	2004	1089	1814	4562	4097	1103	3370	2243	3003	2859	3134	1297	1972	982	2495	6914	4277	2944	8324	2181	1776	426	2561	835	3766	1472	1249	3121	2473	2151	471	5002	2752	2990	8328	2157	5381	1349
ULK2	2651	3671	1659	1791	1752	1240	3750	6793	1353	2877	3920	1376	781	2902	2122	3312	2193	2816	2379	4392	2973	2143	1081	1898	611	1255	2319	1603	1863	1201	4722	3868	403	1681	1421	2310	791	1545	3277	1319	2723	255	3273	1895	1929	2304	2037	1113	3030
GRHL2	3409	177	5489	4648	397	2152	2528	8863	3152	5292	10853	4968	3755	3105	6737	4641	6273	6331	3577	4281	6952	9328	3978	8800	2238	4861	11925	7368	9073	6420	5168	13	122	5431	37	17310	3583	5773	4268	7158	9774	3369	8022	4735	2873	7141	8189	10838	3217
TNPO1	9004	10491	5014	6363	4406	4275	14897	24560	2306	9009	11238	9591	3813	6550	8565	5380	9312	8084	5007	5169	7152	15346	3463	6050	2622	4664	18520	12274	7709	7880	13043	3549	1557	6413	3372	4232	4730	6710	11106	11661	8429	1870	8638	9407	8446	24371	8315	13979	8154
PLOD1	8218	10747	6755	8549	4487	4011	6632	8774	9853	6143	7079	20074	45993	26743	14611	16903	120633	6803	14712	49101	64064	57002	7962	36224	14611	54083	44533	108206	59463	7415	9831	13276	63162	11039	37354	32730	19565	12595	28906	34301	18389	10949	28225	19451	20149	15179	24708	12841	8091
P2RX5	50	2	23	54	5	32	21	42	40	26	265	17	565	84	165	112	16	9	167	206	145	182	152	47	367	293	76	229	78	65	3	12	16	1754	3	24	187	81	59	13	86	206	717	41	56	102	75	139	31
ITGAE	935	943	598	894	424	582	1013	1586	835	1005	1223	1113	750	952	1149	588	704	828	1334	1258	1019	1131	676	938	782	1305	1582	691	1299	854	1032	191	677	1912	826	855	642	2030	1108	1035	2218	576	513	1589	1307	1241	488	819	798
DIS3	4430	4977	2411	3276	2036	2415	6708	8643	2085	4522	15167	3174	1165	4999	5853	4029	3005	4514	1835	1929	3752	6035	1847	2254	1126	2321	5815	2658	3806	2276	4424	1435	587	2932	1507	3945	2685	1576	3032	3016	5715	1273	3463	3222	3489	5839	3414	6022	4454
PIBF1	1928	1095	1220	1565	645	838	2094	3068	921	1553	4677	791	382	805	1900	1388	1375	2016	641	626	1464	2211	672	870	431	708	2295	504	1034	651	898	952	209	674	842	1769	756	615	588	1077	1124	617	958	1308	765	1612	782	1892	1730
TDRD3	1928	2371	1232	1517	912	895	2756	3325	1484	1811	2284	906	466	1300	1710	2591	585	1986	920	1029	1840	1848	780	1492	622	889	1247	831	1189	1090	1259	955	1537	814	1279	1113	1061	656	1208	985	1531	711	1064	1732	1231	1701	894	1409	1273
NUFIP1	885	487	534	718	249	484	861	1128	438	751	3331	860	855	624	956	1530	959	913	441	578	1105	1349	868	521	436	545	2288	722	824	422	775	273	262	835	468	789	414	691	1082	611	994	476	629	1295	701	863	826	1636	719
PDS5B	4175	3375	2808	3391	1746	1902	5636	8976	1434	4940	13624	3118	1676	2340	6432	2331	3324	5712	1456	1526	3256	6358	1435	3046	1148	1741	7902	2013	3944	3898	3345	2732	734	1919	1723	2374	2925	2639	3863	3589	4147	642	4342	1531	2142	5094	3116	4466	3455
OXCT1	2210	10026	2053	2258	3823	1886	6629	5445	1644	2861	7945	7877	2707	2261	3301	952	6076	3307	1613	2068	3134	2263	544	12615	707	4444	7689	8179	6635	1126	6002	855	707	1637	1830	2795	1937	7202	1719	2141	11354	1334	5229	3913	2349	3289	11614	4673	6726
RRAGB	1247	1045	848	1012	580	792	1589	2686	741	1432	697	389	743	927	642	536	2344	1613	617	1286	1016	1191	610	208	516	1009	1448	290	675	396	3070	304	256	655	451	734	328	2884	877	360	1111	405	922	1565	1000	520	1044	1167	352
EPYC	5	1	0	2	0	0	6	3	0	0	4	13	9	40	298	139	45	8	53	112	88	1118	71	20	27	195	423	9	237	916	6	434	76	27	252	1	142	42	11	451	49	0	119	24	56	116	16	142	230
CYLD	5004	4110	3177	3239	2551	2527	6915	10077	2025	5863	1688	2249	1571	2268	5665	3512	3426	4443	2570	2645	5735	7790	1576	3216	1184	4384	4321	5187	4564	2479	1375	627	884	3135	997	3756	2265	2850	6742	2018	5146	835	8830	4032	7952	7633	2538	5510	2032
SLC27A5	411	183	315	405	160	190	230	395	690	351	235	271	473	1007	216	1347	81	424	644	274	380	242	143	151	758	470	203	223	477	470	489	123	504	1568	299	204	95	741	842	238	459	1771	326	1043	209	237	325	350	228
ZNF324	920	459	717	667	374	399	489	1222	742	1040	1585	692	205	646	767	1043	643	631	444	287	539	531	283	397	679	1038	1211	414	683	502	706	185	544	889	420	670	477	528	781	745	630	525	812	706	327	827	836	279	856
ZNF671	246	250	796	584	211	377	627	1165	433	1145	143	112	31	135	334	346	106	965	251	115	143	281	102	478	140	154	359	114	298	184	263	398	348	210	367	59	135	63	411	55	129	24	571	77	152	687	63	62	355
ZNF416	361	259	551	384	224	316	584	844	384	660	606	490	175	394	382	466	313	584	217	152	151	482	177	481	341	463	532	282	293	282	618	157	205	523	173	175	292	539	690	345	396	211	673	316	378	900	504	626	679
ZNF586	858	295	519	776	218	521	831	2208	439	688	769	391	487	257	693	860	415	885	363	204	431	1065	237	594	336	737	1114	249	325	495	708	557	152	915	238	332	477	535	906	542	769	445	520	420	265	835	567	761	477
ZNF446	525	293	656	776	239	322	287	954	785	755	713	412	178	675	530	453	490	576	514	359	613	296	246	355	528	718	654	247	308	265	293	99	576	436	528	471	466	407	813	493	475	323	515	279	223	322	415	138	461
ZNF264	2999	1717	2437	2216	1398	2310	4370	7317	1112	3601	2586	2256	970	2050	2712	2191	1957	4711	1407	620	1449	5241	995	2233	941	1975	2993	1281	1605	1954	2354	1224	371	2470	650	2240	1895	1731	2968	2587	2322	1328	3049	1645	1553	6304	2888	2259	3005
RPS5	40201	18152	25626	34355	12252	17393	20186	40241	43401	26491	65299	50424	24598	66700	35801	67380	26319	39959	34817	14007	28901	31202	11188	17631	64239	24069	36601	26657	17016	28844	34254	2814	64364	76306	55362	14468	25424	54262	78599	30207	30997	35777	21276	34873	16979	40079	18002	13530	39303
FAT1	20439	17094	13638	18648	10363	7459	46197	30551	3013	20353	8665	37998	4143	12379	39789	10521	21448	12807	10491	12774	29319	27658	6401	20052	3032	9496	26958	25654	25288	8657	18598	73131	2417	29911	8779	16321	7214	11120	12226	59227	30763	581	48129	37734	28774	22023	20845	27423	12376
YTHDC1	8128	5980	5433	6467	2945	3334	7403	13667	5361	8016	8185	5145	4109	3845	5632	5844	4706	8682	5059	4409	6325	6364	2667	4866	2164	4266	9207	5557	6328	3989	7512	1848	806	4441	2042	9581	3891	4922	7845	5355	7255	2423	6359	6079	5125	9183	4044	6277	7236
CHMP2B	4275	3541	2193	2913	1825	2354	5343	10092	2169	3799	2731	2146	1309	2770	2939	4486	3459	4603	2912	2747	3721	5301	3192	1763	2652	1708	4566	4764	4984	2529	5611	580	741	3007	883	2580	3560	1569	4085	2661	2364	758	3051	3203	3796	8952	3897	8537	2364
SMAP2	2927	1664	2198	3767	2046	2020	4501	4959	2248	3187	2446	2164	1612	4677	3942	2719	1227	3755	3721	3700	4204	4033	1197	1736	1629	2611	2820	3474	3787	3103	1432	984	4289	4087	4389	4184	3756	777	2791	2023	2269	1971	7694	3958	9854	5361	2682	2300	1976
PPIE	2457	2272	2241	2273	1439	1487	1903	3818	2828	2548	2798	5118	4107	4028	2830	3861	2262	2534	3398	2753	3823	3091	2201	2265	4717	3429	2878	3998	3881	1565	2356	383	4416	3651	3217	6732	2634	2172	6720	2830	2755	2573	3120	3844	2999	3278	2607	3415	2708
ZMPSTE24	4990	3787	3171	3709	2216	2972	7992	13385	1866	5146	5144	4887	5596	9350	6072	12081	6502	6211	4838	4943	4435	9234	4352	4377	2802	4772	9462	11641	9604	4115	3920	653	1894	6246	2236	14692	5667	3147	7892	7513	5853	2461	9057	8241	10219	12840	7540	9157	5087
STARD7	9019	9230	7979	6522	4484	6610	13497	15361	6927	11857	20333	14608	21461	11492	14653	14610	19411	14037	16823	8983	17526	18516	6755	17272	12952	13610	28000	18292	23734	13813	20001	2568	5416	15694	4144	17391	14365	7134	14412	18281	19005	10986	19378	21867	16747	30204	8716	20505	16325
NOA1	2049	1475	1742	1850	932	1023	2066	3742	1709	1958	3278	2258	1859	1632	1658	3620	3953	2478	3529	2161	3746	1935	1679	2209	1638	1519	9569	2905	2967	2438	2620	359	774	3610	942	2423	1725	3303	4341	2722	2323	993	2161	5358	2919	5382	1270	2758	1907
REST	3658	3352	2928	2405	1645	2132	5528	10226	1250	4470	1607	2569	2309	1985	4334	3601	3239	4200	2293	1702	3579	6516	2471	4257	1145	1983	14626	5051	4813	2245	4175	2161	587	2448	1133	4556	2544	2699	4123	5159	5345	849	5431	5473	3488	13842	4019	4209	3450
HAL	30	17	7	7	14	13	29	35	28	22	133	17	25	5	11	8	2	34	33	15	21	9	4	6	14	19	6	9	13	3	15	13	49	27	3	16	11	14	16	7	17	28	22	13	27	9	11	15	10
SSH1	4520	4299	2742	3104	2657	2249	6964	5777	1418	4385	4515	2981	4614	3531	5300	2189	2764	3949	5514	2038	4813	8565	2320	3214	1275	3473	6986	4116	5571	4700	3090	1003	1106	3800	1866	3422	2815	2767	3239	3893	4005	851	6804	1888	6519	7751	4722	4795	2580
GSTP1	12729	10746	15753	11634	8062	12812	13600	13343	19534	15384	37660	38995	29016	26435	21224	34025	30618	15974	47933	22870	34832	15868	20476	16050	52567	23212	26298	30450	17707	6656	19153	1362	36234	28478	10527	31922	9757	38021	33681	39629	14907	32861	11015	49009	22803	30570	24808	21042	26304
APLP2	44642	36425	46888	36168	24504	27386	52807	53390	24170	60461	31303	32998	39393	50687	23326	25646	31282	51761	41207	25956	47896	150640	16602	27686	14889	23156	62040	48948	96948	32427	23676	2762	13572	31246	13914	62703	45447	48493	31020	136657	36757	13400	44394	23869	30997	42692	58164	33778	18175
FAM234B	1692	654	1900	2602	665	1502	2488	7126	1203	4450	8148	1876	459	396	1213	903	642	3418	399	1904	1388	1061	419	448	1374	494	848	3033	835	2552	686	927	302	563	503	1768	228	637	552	307	460	369	2689	409	939	742	598	394	1396
SLCO1A2	212	12	235	144	22	5	627	976	216	167	16	304	2	0	148	16	443	92	3	6	15	28	2	31	53	55	33	1	5	14	12	70	0	1	4	8	5	1680	52	10	9	1	50	2	4	44	7	19	70
WBP11	5981	6029	4595	5665	3328	3491	8010	13615	4151	7420	35558	28760	13172	6691	7642	5023	12841	8181	6998	4549	10822	8770	4505	5900	12329	8630	10540	11316	9317	10458	9265	3017	1471	10948	2984	10723	3502	12458	13119	10137	6605	4381	8436	6657	9841	8281	9100	10666	14299
EIF3I	10376	9745	8904	9081	5577	7013	10286	15947	13788	10407	11152	17143	37484	13168	10241	24774	9289	11314	22761	12390	14042	12306	8052	9139	10845	7625	11311	17272	17908	13099	9124	1868	15241	22456	12750	32859	14113	8625	32351	14468	10028	16805	9459	38488	20295	18624	10933	11382	18525
NKAIN1	25	11	26	164	26	21	89	3622	138	19	5660	1748	76	9	127	309	713	526	9	111	901	37	127	21	67	30	17	757	95	14	1848	871	21	245	803	571	161	3811	162	104	116	61	288	69	25	45	107	252	3178
COL16A1	15912	2966	5280	8689	4903	1918	3572	5564	7089	7101	1290	2920	8810	6964	8481	2986	7967	3690	6800	5783	29716	12486	7089	8165	4582	11778	1008	2185	3678	3123	415	794	83313	757	70203	1523	6110	4017	3859	2159	4302	2618	3632	2988	2867	2973	24653	2414	9018
TXLNA	7312	4480	5336	6027	3034	4408	7921	11435	4801	6683	7167	7940	9905	5749	8465	6616	6078	8549	11554	8328	10043	9837	5397	6879	4712	6165	6469	10011	16734	5091	5581	4810	7447	12601	7779	21223	6848	3634	10511	10094	6790	3780	9832	12563	9722	15237	11867	5326	12072
APOB	342	3132	21	79	563	65	2226	242	111	146	11	4	0	1	82	1	109	15	5	5	37	16	28	1	33	2	5	8	7	3	0	4	0	45	0	0	11	3	1	3	9	13	32	3	1	75	10	3	20
NCOA1	7870	7549	5843	5556	3923	3936	12041	12238	2738	8921	4658	3445	2738	1488	6667	4250	10662	6662	4838	2304	5443	8241	2210	2663	2047	2081	9404	3586	4464	17651	9690	3169	731	2908	1155	4900	4339	3386	4073	3731	4192	1637	5906	2324	4114	7410	2132	12498	3067
AGBL5	2115	1955	2339	1778	1349	1282	2289	3152	1929	2890	5341	4469	3435	3482	2023	3202	5383	2871	3162	2466	3201	1560	2021	1097	4813	2074	7697	3169	2631	1319	6185	1510	1285	1838	2007	4157	1457	2919	8231	3116	5027	2772	4098	2421	2706	2061	1543	2745	3746
EFR3B	212	242	203	289	128	133	283	1315	198	134	6993	806	942	139	143	2112	648	210	602	201	408	1702	306	339	34	548	410	138	4717	211	1484	1075	60	32	135	4406	1194	175	1075	1308	75	15	582	40	56	113	36	115	1386
KIF3C	2139	520	988	1512	988	438	1434	1760	796	1442	5835	3658	1253	1953	3006	3139	3478	1328	3921	2886	2914	2072	3270	2043	2376	1298	6341	1631	2718	395	11065	1008	570	3071	1632	4722	777	3360	3186	1567	2425	1225	1981	2620	2626	2683	2311	3062	2925
RAB10	10040	8905	6417	7518	4716	5411	14039	16880	4247	9305	16723	14798	12664	6240	17009	14871	15952	11697	11817	10480	14360	12488	6615	8503	9360	7956	21174	14901	14190	5010	16807	1985	2083	12739	3676	13884	10111	9970	15430	10024	11966	7162	12435	9986	14803	23576	8131	21518	9351
GCKR	24	12	7	25	7	14	21	16	10	15	0	6	0	11	7	5	8	19	16	2	15	13	14	6	2	5	10	9	4	8	9	22	14	2	7	24	9	3	6	5	19	7	6	4	9	26	4	10	13
HADHA	16849	33355	12785	14601	13766	9981	20818	22845	16137	16322	11665	13268	18146	10446	14153	14845	9708	18090	23703	14114	15758	11566	4279	11052	15820	10257	20034	22865	14422	7702	20444	2871	11997	19188	9526	17318	16128	17206	20668	14566	17376	11743	14444	14034	13786	32827	8523	30905	9083
MAPRE3	1806	1863	1067	1086	969	863	1791	1891	1540	1364	1173	368	515	355	661	661	443	1455	2708	1775	1659	442	439	340	1125	1182	1138	907	1342	193	542	211	827	1068	525	3294	527	371	624	381	947	970	706	477	1086	707	346	855	679
CAD	3871	2596	2961	4159	1998	1551	3270	5807	2128	3321	7599	11532	6720	4552	10123	6153	12422	3712	13671	7522	10178	3602	5142	5965	7590	9313	15722	12458	11120	6017	16879	3591	3314	11943	4676	3889	2883	5993	12192	8302	10501	4220	8533	4975	7579	16301	6768	15751	8782
CD59	50777	26335	35298	37631	20498	31423	73946	44285	36809	54792	8710	26780	17108	101416	18649	50802	27272	45142	54264	13843	24240	109314	17498	115837	26536	26551	35047	41463	26207	23235	27344	1150	15720	17301	4415	30028	43533	32466	64255	22025	87336	19258	32843	31996	23838	71645	28252	74955	20661
CD82	7304	2067	5527	6461	1488	2543	1840	4980	5548	5401	1688	2055	4901	12007	14008	9218	4797	3136	3964	6444	5963	4116	5926	5746	16060	13024	8487	4434	6616	9856	1073	52	6667	16177	4370	9738	15106	5778	3559	5127	3310	1556	11236	1261	8497	6189	4143	4933	2561
BCORL1	2152	1661	1519	1285	1202	781	1632	3771	1000	1525	3307	1092	1277	1079	2025	1948	2976	1423	1391	1504	1012	1439	1435	1775	1008	722	1426	1730	1388	723	2569	1107	491	1365	733	2232	883	2621	2047	964	1552	694	2457	712	793	2451	521	1022	1239
ATRX	9902	9875	5122	6292	4683	3920	15143	23454	2077	9285	9068	3691	1790	4553	5937	4249	10564	7595	3550	3487	14659	12960	2253	3943	1659	3682	9880	5569	5962	5644	14349	8004	732	2815	1594	4896	3281	3495	6835	5954	7907	1862	8704	5289	5097	13735	7464	8190	5007
AK6	1627	1649	878	900	631	843	1699	2517	1088	1272	814	850	666	1140	681	885	899	1547	1402	853	1077	1095	444	1055	818	886	1940	1066	965	1514	898	143	621	944	704	1027	852	688	986	875	890	511	610	2167	929	1553	857	1715	693
FCN1	434	183	47	333	272	423	945	442	297	238	6	886	137	473	681	114	79	471	2501	213	433	316	69	216	156	134	178	1014	255	213	3	4	950	85	80	43	167	55	315	145	56	51	899	392	3663	2790	209	72	260
MYNN	1964	1372	1095	1235	640	905	2530	4129	883	1635	1736	1272	1172	1446	2659	2159	1322	1934	1292	630	6175	3194	804	1211	827	745	3788	1688	1949	677	1542	257	367	1773	574	2498	1129	1012	1530	1128	1509	1059	2267	2322	2057	2507	1936	2112	922
MECOM	2476	2259	513	1751	1237	1820	4487	1863	335	1427	588	473	549	603	644	224	657	810	491	180	758	8549	317	2508	587	585	691	450	553	891	938	53	174	334	444	374	3743	255	266	4876	197	147	556	311	1376	1210	652	331	480
SCAMP1	5654	3536	3288	3664	1776	2463	8156	13485	1696	5422	6729	3628	1081	2574	3413	3261	4207	6913	1601	2652	2751	7105	1898	2142	1745	1652	10984	5877	2740	3106	4015	606	705	3573	1175	1674	1184	2451	3510	4323	2632	1370	2855	3991	2427	6908	3233	5516	3236
PREP	2681	2773	2178	2782	1463	1718	4641	4760	1883	2713	7855	7096	3750	3454	4176	8724	5554	3568	3848	2960	5891	3386	2252	3240	3172	3975	9070	4302	5949	2573	3417	830	1309	4552	2055	5517	3115	6476	7824	3512	5204	1796	4405	3783	3122	6295	7236	7360	4668
HACE1	1578	1265	770	1042	632	580	1983	2875	436	1284	2710	1868	491	1154	1674	869	1586	1421	797	662	929	1617	1106	522	397	641	3543	1170	1299	279	1701	962	55	660	450	1552	305	736	1417	892	2140	348	1078	898	908	2127	1326	1211	1365
SEH1L	3168	2019	1482	1971	966	1659	3614	5396	1637	2354	6646	6083	3935	7205	3294	6883	2163	3250	3081	4697	3889	5495	2960	3126	3047	3900	8853	8413	5162	2076	12299	1456	900	6823	1146	4211	2640	2524	12972	5194	3777	2381	4644	10703	4248	9732	6020	9045	2584
WDR47	1914	1684	1002	1341	1120	699	2522	3686	499	1464	2149	1663	927	1229	1842	1651	864	1358	1107	936	1828	2459	987	1619	441	669	3539	2001	1798	557	2126	377	151	1292	585	1833	723	794	1453	1053	1617	209	1465	736	1426	2540	1336	1683	1557
WDFY1	3859	3494	2791	3834	1946	2763	6327	7839	1109	4677	4747	4261	1634	2397	7163	3677	5617	4952	2496	3688	4639	8508	1800	2641	1192	3474	5924	4060	4382	3188	3622	1168	889	2451	1314	2078	4693	1053	4251	4291	3253	848	4095	3269	4359	7299	1862	4708	2354
OVGP1	178	95	97	188	62	76	216	558	190	197	111	42	20	45	213	139	29	205	129	51	131	53	129	36	184	109	72	63	73	270	36	99	51	208	101	133	24	233	102	50	71	127	103	42	100	126	25	189	63
SLC25A24	3684	2375	2211	2948	1456	2054	5293	10732	642	3500	2409	4021	2083	4385	5829	3066	4063	4950	2617	1927	3948	4625	3238	2662	1431	2057	5153	6637	3938	1909	7372	153	419	3251	2032	1694	2446	4309	5687	3158	4364	100	3615	1642	3796	13859	6869	9049	2390
MAP3K4	3204	2865	2310	2431	1328	1115	3062	5122	1740	3438	3114	2761	2923	2274	2882	1373	3125	3420	3249	1766	4176	3695	1307	2855	1875	2475	2586	2956	1624	3288	1886	2259	905	2509	3005	1268	1912	1576	3013	2603	7390	818	2650	4214	1936	4753	2931	2697	3227
PILRA	300	97	196	330	138	177	470	477	287	254	218	827	234	440	525	532	387	353	1645	448	691	559	492	883	759	1115	791	570	2075	619	149	96	1040	1735	153	186	296	242	374	465	556	172	335	895	1412	848	355	437	263
IGSF9	799	68	1622	1639	251	495	418	3341	732	1199	8211	6855	1269	1738	4422	1798	3455	1531	6679	10066	9313	1306	8001	3533	3900	8145	5572	4582	2912	588	3680	230	463	5702	273	17224	1949	7283	3097	3951	5149	3298	4269	6193	2102	909	10222	2167	5485
ABCB1	1136	343	1138	1712	386	838	782	1080	282	1857	17	151	29	179	254	53	85	1408	125	118	343	459	92	80	19	51	258	80	263	317	55	17	15	229	26	66	195	43	66	44	139	56	529	99	66	307	97	38	164
ZNF213	1009	993	1564	1369	820	977	1136	1832	1367	1520	996	1519	1420	1184	1275	2886	2598	1911	2520	2801	2936	1368	1741	1747	1874	2508	1913	2122	1573	1538	676	280	1477	1421	1001	4500	1360	2805	2232	2410	1885	1465	1970	1901	2012	1363	2613	2174	1020
AKR1B1	3542	2107	1966	2687	1912	1765	4007	2492	2100	2943	12775	5640	17318	12367	2739	1479	849	2934	5644	5089	4696	3259	2162	2618	999	1689	5802	2781	4052	3262	6249	361	6028	9535	3480	8446	1777	2181	8948	1920	3831	724	2369	5730	4642	2354	5450	4078	5148
CPNE3	9851	11135	7053	6948	5293	5669	16001	26418	3689	10267	18478	7811	6838	8263	10961	20797	8773	11062	10887	20889	11984	28995	4706	5321	2669	7203	21908	37005	18157	10800	18109	2845	1804	9748	2931	8513	5639	6829	15678	11319	9454	2641	13222	9884	13147	19366	12707	22718	14472
RRN3	3805	4215	2378	2985	1650	2242	5964	9681	2744	3952	5078	4628	2910	2105	2514	4600	8974	4828	3902	5621	4315	5580	2459	2539	1657	2281	4073	7660	6104	3245	1650	725	522	3659	824	5245	2176	3533	3606	4457	8743	2065	5071	5133	3320	4768	5040	6442	1496
CTTN	16792	11486	9263	11946	6281	7477	10805	14840	9925	12449	15949	11543	18570	25252	11572	12029	24984	11109	20952	14718	25982	28400	12078	12904	16137	23043	17329	13204	27241	10220	5721	2027	11271	10716	5574	12849	15322	15298	16795	30690	6337	10687	9297	15432	21498	12570	19962	15590	9146
WNT11	998	2351	121	189	1447	421	909	344	820	341	120	1274	2404	329	600	43	547	139	48	56	1165	283	825	334	1716	341	477	64	519	58	440	51	114	17	214	5	69	80	118	165	108	754	324	11	22	116	298	23	1013
MTIF2	1937	3132	1781	1802	1386	1150	2725	4299	1620	2573	2554	3916	4870	2269	2977	8452	3970	2132	3756	2586	3032	4838	1463	2162	3841	2626	12980	3454	4985	2767	3642	909	761	3317	1188	3101	3029	3113	9627	3796	7394	2603	3776	5931	4120	5216	3428	5675	1220
DDHD2	3720	9833	2330	2645	3461	2716	8501	9583	1654	4656	19207	4566	3857	6250	4094	2622	6120	3678	3003	1375	3141	4849	1456	1965	1283	1510	7105	22443	3493	1876	4114	1015	367	5552	1480	3946	2050	1306	3130	2579	3670	742	3806	6157	2920	38708	7514	12931	1635
TTC39A	1041	230	4517	5645	412	3526	2358	15220	3102	5454	917	465	586	1538	4708	1827	2187	9804	1612	2682	3050	1472	469	1710	1662	1127	467	3151	5789	3352	248	34	81	6945	43	2078	233	566	1831	1581	1791	421	8356	2001	1449	2551	505	3230	1165
EPS15	8257	9110	4152	4725	4511	4222	12959	13545	3650	7319	3119	4169	4582	4170	10553	6780	5204	7763	4983	3399	5036	9590	2572	5283	1852	3913	7343	6473	5569	3896	4603	1388	1426	4787	2402	8617	3823	2405	5427	6035	6500	1432	7787	6939	5306	13938	4306	5955	3294
ORC1	92	17	31	155	37	40	71	288	31	117	3034	1455	1170	1941	759	1092	713	71	1030	857	944	750	562	794	1553	1941	1276	3361	591	316	1361	236	349	1049	696	1325	653	982	1631	1464	1742	653	902	2027	939	2224	1460	1463	1010
MGST2	3057	2543	1494	2068	1191	1598	3184	2241	2546	2376	577	797	986	780	1118	1356	1354	2570	1691	704	1339	2116	385	1017	1693	1375	962	1259	805	3903	199	73	1194	2139	769	1539	2109	1479	1008	1934	1230	1377	699	485	1059	3611	336	1592	392
CHERP	2972	1764	2745	3146	1447	1511	2058	3318	1915	2850	8400	4842	3372	4510	6121	5223	5279	3175	7590	3471	5851	3929	4447	4369	2924	5750	5012	3775	2709	2502	3400	592	928	8150	1845	5981	3658	7546	3626	5024	4993	2113	2908	7878	3824	3613	4924	7312	3659
ATG16L1	2211	1542	2748	2363	913	1853	2517	5108	1735	3071	1118	1863	1314	1238	2715	1724	3048	3693	2063	2233	2697	3473	891	2280	1635	2495	3047	2544	1892	3157	2455	504	647	2102	708	1190	1199	1277	3012	2230	2969	965	1658	1648	2278	3547	1500	2814	890
USP40	3576	3575	2512	2714	1558	1836	4289	6152	2488	3444	1378	2323	1008	1625	3017	2202	3991	3492	2035	2907	3426	2962	1191	2242	2394	2130	3463	2902	1325	3396	1714	863	1780	1401	768	1152	2216	1517	3711	3124	1829	940	2362	1029	1557	4034	950	2794	1333
POMGNT1	4289	4555	3782	4441	2261	2537	3860	8723	3197	4718	3846	4732	4568	6406	3403	4025	3806	5337	8484	4256	6647	5730	3455	3630	6126	5485	3665	6725	2397	2234	3018	1165	5971	5522	4666	12129	4058	3503	7604	6164	3517	1825	4729	5845	5765	4491	4823	3650	4499
RAD54L	112	19	45	99	33	19	42	248	13	69	1495	1042	1784	1707	774	1097	718	51	2181	1062	976	649	808	874	1493	1439	734	1639	698	358	757	396	294	1001	740	3560	844	654	1621	1263	1243	444	1498	2494	1078	1576	2145	1241	683
MAST2	4012	2633	2443	3178	2161	1601	4014	7140	2931	3734	9714	8464	4098	10538	4398	6403	4930	3166	7316	8472	6794	4361	3730	3985	5779	6645	5326	7689	6877	3634	6387	1828	3461	4682	3939	20284	4152	1409	11707	5261	5136	3919	11236	7004	2630	4337	5682	4858	4423
DNAJA1	19165	19689	7117	9284	4989	7462	12577	20617	8121	11452	25434	23502	14649	10774	21363	10141	14060	12755	18805	10661	15105	13041	8592	15691	16502	13512	33149	21489	14495	14823	37406	3315	5446	15636	5335	18576	10287	17254	20943	16030	14572	7133	10459	19551	10705	32741	19448	29855	10680
B4GALT1	21823	6153	9248	19733	4574	8384	17179	23836	6853	9896	11439	11262	15745	15146	27192	9602	28703	13379	13352	9912	35847	21945	13572	27363	11050	16572	23806	37020	22088	21142	16829	817	6244	7283	2929	11489	14420	16497	9870	23414	30225	5277	16041	12518	10889	28166	24703	50149	9143
CHMP5	4840	4742	2976	3345	2298	2523	4859	8171	3033	4724	1321	1213	3032	2845	5392	3432	2559	5119	5130	3271	4515	3972	2895	4107	3450	3107	7127	6020	4218	2666	6156	519	892	3805	1812	2886	2441	4995	3317	4046	2776	1070	2968	2442	3080	7341	1633	7617	1484
NFX1	4328	4351	3138	3672	2240	2567	5167	8498	2320	5057	5485	3747	1821	1911	5774	2296	1808	4545	4075	2742	4085	3767	1762	4464	2326	2749	8323	5053	3243	5254	8098	1420	752	2883	1090	5496	1770	4355	2759	4260	2857	1388	3425	2805	2090	5973	4467	9299	2375
AQP6	63	24	13	38	38	10	15	56	43	19	21	2	19	26	48	17	4	9	8	59	137	1018	12	6	10	10	55	3	97	5	393	18	14	86	6	444	13	18	12	66	15	7	25	3	4	7	181	111	80
DIMT1	3177	2095	1806	2207	1083	1516	3409	4958	1641	2533	2641	2089	1367	2339	2039	1442	1898	3157	2428	2508	2772	3739	1502	1429	1430	1749	6496	2315	1474	2460	2026	365	702	2494	1181	1200	1462	1603	2400	1503	1778	893	1618	3469	2800	3962	1975	5388	1875
IPO11	2502	2198	1406	2123	1188	1565	3879	5240	1024	2313	2102	2128	719	2083	1541	1472	1848	2536	964	1281	1719	4782	1049	1446	864	1159	8121	2442	1302	2472	1349	499	650	1751	914	884	1035	1413	2381	1929	1529	454	1687	1706	1840	4063	2033	2866	1387
FOLH1	877	114	498	628	222	170	565	888	709	410	308	582	27	475	182	757	553	212	338	557	586	1471	78	588	484	592	1621	437	656	330	11761	37	138	273	280	825	657	1026	316	1363	224	212	356	964	258	230	419	400	332
EIF2AK1	7943	8759	8020	8035	3966	5486	11071	21221	7046	10579	15951	16008	22840	12648	9283	16985	19308	12072	18544	15433	14656	21986	5224	10781	15018	12450	16419	23469	18249	14834	13273	4551	5324	18733	4561	30009	17681	17042	21484	31491	16710	12951	16479	14702	8025	30917	18645	14485	6592
NME8	23	6	8	23	7	8	33	36	27	37	0	12	6	29	42	10	7	21	40	11	81	34	17	21	14	9	19	10	15	29	1	2	34	37	16	0	6	16	8	4	4	6	60	29	37	68	5	8	9
EPDR1	1786	4140	691	750	2643	1340	5819	2115	830	1494	420	1555	27	670	1030	356	1559	973	392	278	685	1043	383	826	560	458	361	1924	309	440	59	387	1055	644	608	78	452	198	1591	251	1083	66	627	483	620	974	465	400	730
SNX10	1001	2287	684	648	692	883	2614	2414	431	2187	670	1982	749	983	1899	1071	850	1283	3014	640	1147	1824	437	1088	1084	1611	1330	5394	1809	768	1369	100	547	1564	777	853	1219	166	1928	611	2146	423	1250	1605	5300	9983	972	1394	616
SEPHS1	3948	3051	3122	3295	2074	2339	4197	7254	2765	4743	13583	5256	8282	13437	6720	14382	5117	4665	7832	6028	8044	4320	2392	5807	7552	5295	11160	5838	10532	4604	11984	502	1967	7391	1855	16984	6956	17918	9522	5853	9846	7924	7819	16306	7325	9648	10413	9473	8092
MRPL28	2018	1725	1716	2019	1234	1242	871	2063	3403	1713	1551	4111	3181	2736	1620	4358	7564	1448	3315	7841	6284	1205	2618	2493	7163	5518	2652	3092	1823	2365	1374	234	8693	4001	3107	3738	2486	3942	6521	3232	3045	4341	2254	2877	2648	1073	2408	2983	1018
HBQ1	1	2	2	1	9	1	2	0	1	1	13	7	0	12	0	17	42	0	1	15	6	0	0	1	22	4	7	3	1	0	10	1	0	2	0	0	0	29	27	1	8	1	0	424	6	0	3	0	2
ITPKC	14296	1952	2136	8475	2001	1943	2586	3657	3431	2169	1255	1974	1441	3537	13032	2960	2373	2599	2040	4629	7688	1622	2805	2948	2801	1899	1913	2138	3274	1497	1103	261	3769	6699	1349	3228	3168	2636	2568	2452	1916	2069	2104	1232	2266	2536	2952	3278	1564
CEACAM6	852	0	142	2123	14	144	1202	717	90	312	14	11	3	24	626	13263	60	250	26	78	53	269	274	9181	3027	39	46	53	223	470	0	2	36	4714	2	21	3832	118	5	15	254	62	96	9	46	22	18	5376	32
FAT2	4793	936	4245	4799	330	459	4745	5019	1095	3596	121	154	318	393	2376	1286	1187	3788	390	376	290	637	8687	5004	1338	3797	198	1173	125	40	18	104	357	576	803	688	33	334	1020	89	522	109	2022	606	407	2512	1413	5319	1727
RBM22	4027	3063	3277	3146	1541	2408	4573	6403	3912	4399	3953	2621	2899	3217	3807	4053	2513	5798	3374	2252	3432	3539	2097	2505	3878	2167	4562	3242	3382	3321	1762	729	2034	2925	2468	5919	2023	1839	7033	2601	3040	1087	3149	3976	1616	4357	2496	4649	2748
TMED2	17107	16980	12223	13560	7897	10282	23435	28074	7370	16686	37424	20608	47952	18463	19218	16527	28186	23243	27869	23164	20252	108241	9218	11914	9439	22270	40329	45894	26456	34739	28857	4000	7064	22221	10703	46771	28399	31201	17136	53903	16146	12514	25095	28766	33126	28422	40745	51092	14890
ERO1B	1875	1449	1105	1549	703	887	2180	6264	694	1833	217	235	383	128	749	596	327	2386	202	1239	595	1051	678	257	161	247	620	887	242	434	3391	321	285	577	222	840	266	88	391	232	697	103	884	251	446	897	314	150	729
ZFAND6	4850	5111	3461	3442	2338	3379	7638	8265	2846	5278	4237	2742	3676	5969	3166	2021	4265	5368	11419	3105	5290	4566	2687	4099	4624	3303	3901	7240	3961	2824	2005	1642	1089	2393	1507	5401	3103	3148	4891	3008	5771	1075	5190	9356	5528	4832	3177	3614	1327
HSD17B2	348	14	429	993	4	401	811	423	1056	396	3	34	17	123	127	1130	83	45	89	67	107	224	385	51	587	84	3	61	168	927	33	2	154	124	31	63	6	45	8	16	171	141	82	262	29	651	28	278	40
TXLNG	3064	5476	1920	1780	1531	1266	4867	5690	1593	2688	3068	1430	1328	3996	2596	3601	1941	2972	5198	3802	3714	6102	2338	1114	1102	1595	3232	4302	2070	1862	9679	1588	251	2638	733	3536	1108	1652	7445	1137	2494	759	1955	3668	2164	4521	3499	4038	2794
PPEF1	14	7	26	7	2	36	14	123	35	10	201	108	28	66	86	351	27	7	110	123	157	297	108	283	58	261	164	50	184	107	413	420	496	31	6093	27	264	45	277	133	36	4	36	63	82	32	49	169	150
LAT2	623	119	377	593	231	340	589	543	424	619	255	767	545	1089	1324	463	252	791	1111	1006	1152	957	249	832	734	941	794	871	1260	764	249	66	2296	3428	1010	340	874	496	642	439	540	183	1765	672	2004	1608	265	700	445
HUWE1	18926	22517	16883	17883	13680	8296	27818	48774	7176	24040	49544	28303	21818	26319	30144	21144	46799	17622	21688	22041	27331	38874	11872	17883	13400	22594	55500	44368	32820	28508	57447	18794	6459	17412	6798	18801	17986	19988	40203	24617	37921	10222	30986	25740	40440	53747	47707	42950	18322
ZW10	1338	1515	1051	1329	671	871	1904	2460	1231	1510	6002	1346	1654	1749	1545	2307	1556	1717	2284	1504	2780	5180	773	1801	1040	1596	7837	3313	2941	1824	1436	372	479	1929	911	3592	2329	4611	1765	3738	2920	507	3442	2151	1775	4483	3766	2357	1490
ALG9	618	1340	503	493	684	492	1517	1352	471	831	1628	303	447	452	471	483	408	788	608	314	729	1850	286	358	447	392	2100	681	626	503	220	191	170	374	256	1113	501	1087	533	854	779	195	970	495	401	996	454	481	494
MYBPC2	21	0	4	39	1	0	3	25	20	49	18	22	29	34	30	9	6	8	29	7	51	45	22	7	8	20	19	13	13	12	1	20	1	8	1	2	8	7	16	4	101	14	78	15	110	42	66	137	51
NOX4	891	630	32	125	830	294	1351	317	183	117	295	229	41	403	880	924	344	103	258	473	1341	1958	450	1244	232	726	759	189	504	448	442	60	186	115	213	80	848	122	237	994	225	120	312	121	339	998	312	328	443
ACOX3	1916	945	2235	1841	724	992	1958	4359	1770	2328	743	1598	957	1752	1677	1613	1234	1741	1322	3482	3651	1416	1229	1072	980	1658	925	2313	2663	2240	458	460	1659	925	519	1377	1687	1220	1127	1406	676	621	892	1491	1149	1133	2072	1721	464
MTMR2	3004	3834	1479	1952	1838	1573	4945	3757	1302	2601	6305	3292	2131	3588	2743	4574	2871	2489	3154	2087	6167	4930	1657	3111	3048	2088	6706	5342	4326	1442	5505	1069	942	2394	1994	6773	2888	6705	6976	8736	6519	1357	4535	3047	4188	7307	5061	7541	2551
PPP1R15A	31196	20692	4868	7623	9015	3736	4221	9943	11799	5664	3499	3684	2497	7978	4252	3743	2049	3425	2683	4869	11963	1943	1805	5903	4244	4528	4174	2146	2854	1401	4020	335	4445	6522	2283	4282	3311	3194	6461	3446	4033	2387	2418	1688	3008	3126	2192	2569	2850
HSD17B14	399	110	289	303	115	178	250	245	554	341	136	216	55	204	258	337	956	322	638	347	902	237	180	1106	214	780	233	271	340	301	398	103	850	659	445	250	297	751	152	134	119	771	173	134	285	200	136	232	168
TRIP6	5309	2606	3483	4364	2275	2225	2354	3154	6557	3831	641	3495	6312	11600	4708	9634	5280	3317	10283	6119	10991	3676	4903	6418	11401	5873	10597	3587	3111	4819	6135	470	10177	8612	4214	4127	4849	5648	4449	14217	2306	5514	2749	5251	1677	5395	6054	3986	3834
ACHE	110	99	144	71	59	59	31	44	110	204	183	31	14	50	137	73	43	110	123	268	315	70	58	30	129	48	37	78	80	46	160	93	77	114	371	16	69	51	46	10	52	12	326	50	776	77	23	8	56
FTL	104551	155548	69628	64452	84491	84621	224639	88730	138541	93075	50759	132740	101329	112646	102967	164002	117956	84268	309915	104517	139053	132406	42650	182591	154678	143865	117938	120292	153452	160466	55778	15344	447087	245669	78329	61148	154091	149397	93191	125659	109420	62425	71290	129656	148402	218860	53271	111376	76941
SRRT	6464	3220	4889	6190	1906	2694	2599	5881	6257	5734	14135	7166	8387	9124	8264	10029	6884	4909	15066	9127	11264	4306	6157	7927	9610	9651	10663	7690	7244	5967	8284	1824	7365	11376	6678	17030	7890	11026	9634	10606	4406	8207	5072	9339	5792	7189	7750	6625	7146
BAX	2049	558	1154	1828	536	785	1291	1858	2080	1337	2165	3440	3785	6443	1986	6726	3109	1243	4700	6278	4225	1797	1617	4599	6569	3757	4267	3217	4584	1493	3135	269	6134	7190	3319	5189	2268	4984	4524	3021	2064	2863	3679	3755	1935	2378	2036	2205	1873
NLK	1655	1018	1337	1265	526	1162	2107	4686	930	2179	2768	1511	787	1163	1657	1639	2534	1881	1263	845	1706	1728	746	1069	870	1063	5457	1783	3107	983	1238	1235	469	1432	765	2725	937	2089	1968	8865	2378	1313	2726	1989	1460	1833	1561	1890	895
PIGS	3392	5796	3626	3835	2598	2769	5824	6603	3468	4642	3948	2769	1656	3440	4302	5565	8147	5333	2622	3457	3833	6657	1470	3384	2232	4022	9261	7545	6349	2474	2524	392	2678	3915	2005	5899	3055	4855	6507	46881	3681	910	7202	3236	3585	5096	2896	3161	1910
ADAMTS2	4028	3950	611	3227	3215	1583	6131	3222	1795	2152	6131	3052	1600	4876	8416	10825	3516	1864	2570	3190	15285	16269	7078	15211	6994	9933	6259	5916	7823	5830	203	304	11383	1549	3051	916	8785	1478	4001	9312	2053	751	3413	1143	3950	5994	4622	3734	3401
TMPRSS11E	28	4	7	366	2	4	31	77	12	14	16	163	0	2	2	7	5	43	2	2	3	45	5	4	30	67	1	4	2	9	7	0	50	0	0	2	46	204	13	42	8	205	25	6	1	3	5	4	5
ATXN7L3	4712	2492	3149	3510	1787	2143	2806	7128	2852	4048	5629	4229	7246	3997	6030	5582	8660	3591	4096	6531	7886	3343	3265	4669	3815	4917	12200	7567	6301	2763	5785	677	2887	5981	3052	9345	3494	5625	5765	7503	4013	2764	5441	3811	3269	4619	4163	4288	3800
PGS1	1803	1024	1366	1952	731	787	1553	2343	1149	1688	1788	1900	1742	1813	1948	1938	2449	1732	4185	2006	3076	2103	1357	1735	2520	3317	2727	3171	1610	677	2509	934	1045	2856	1409	2466	931	2579	1736	1287	2853	1260	1618	2354	2153	1398	1537	1238	1724
PSMC5	7480	7105	5200	5878	3658	3583	3916	7765	9223	6737	5386	5723	5793	8202	5293	12029	7289	4936	13350	10068	10433	4893	2632	5056	7979	10528	10386	8027	9420	7824	13866	1232	13850	13013	7867	12483	7856	5949	13119	8456	8720	10593	5696	10452	9761	5138	4759	8217	4664
UIMC1	2140	1644	1328	1830	863	935	1707	2763	1625	1719	1351	1280	1383	1428	1348	1908	912	1892	1468	1477	2135	1266	721	1029	1967	1091	1630	990	1576	1277	972	641	712	1399	1325	2481	881	898	2455	1017	1435	436	1782	3455	1238	1815	1750	2941	1658
CETP	149	492	32	37	233	328	1051	54	111	72	19	66	54	87	139	138	23	28	97	97	255	101	88	86	40	67	88	68	102	98	14	8	1128	106	444	65	198	28	51	36	76	27	1472	54	61	184	36	41	25
MMP2	63714	28261	3906	23466	29305	20064	77292	18088	34792	28073	4186	12352	5432	20834	49396	41251	26248	26298	15149	11658	80009	88287	31268	30188	19307	65634	10392	19249	23736	18913	1198	4473	94232	2967	31839	5763	26534	7078	21726	18721	17656	5062	12736	4396	15717	38356	22005	8709	30490
MT3	3	4	0	1	14	0	4	4	1	2	57	17	7	1	5	36	41	3	3	9	4	0	7	59	28	24	2	38	2	0	12	0	17	1	12	4	1	13	85	8	111	6	14	2	5	6	22	109	2
LPCAT2	4949	1266	3359	2985	904	1869	5616	5316	1516	3741	1510	1501	914	1220	2016	3613	1075	5599	727	351	1197	9294	1042	974	783	3389	925	1242	1022	779	926	57	312	2825	381	2597	1628	1337	1522	3314	2976	449	1099	1194	1819	1712	1215	2671	1544
GNAO1	164	802	296	222	625	108	252	709	91	256	2602	227	495	151	407	2	66	286	122	85	503	175	165	124	126	61	57	120	60	142	17	214	58	577	179	360	79	47	64	45	247	327	329	46	72	805	83	195	202
OGFOD1	2694	2588	1867	2437	1402	1882	3968	4549	1226	2761	2187	1817	2796	2447	3323	4452	2893	2996	1297	4040	5095	4547	1507	2470	1492	4049	3001	5213	2855	2377	2868	1185	1296	3236	1792	4555	2581	4859	6303	3971	3522	1260	3253	3738	3457	5017	2329	3884	2873
SH3BP2	6953	2836	2912	4355	1880	2644	5218	7740	2492	4602	6402	5267	1971	4196	10171	5950	7239	3311	7850	4274	5211	2776	2040	3182	3142	8326	6226	3213	7290	2696	2818	1316	4694	6633	2926	2981	4093	3326	3952	4147	3196	3064	5494	3633	3574	7784	4526	5703	4321
NOP14	2934	2697	2393	3112	1234	1636	2343	5433	2459	3033	5596	3971	2928	4039	4823	6996	2952	2696	5283	6149	4271	3189	2638	1482	2220	5669	6666	4361	7194	4803	3361	1414	2305	4630	2207	2118	2319	2863	4743	4356	2680	1686	3112	3970	3049	3906	4752	5340	3108
ADD1	20294	24416	13147	16348	15600	10610	22183	25279	11452	20337	9695	11035	7182	11616	15266	13634	13844	18501	7299	15268	15935	13452	10702	8644	7006	18289	17832	8054	16601	10222	5541	3072	10965	9546	7053	8648	11855	8709	9060	14018	6689	4185	13646	8692	7904	12567	7769	9034	7968
L2HGDH	484	1337	421	424	471	290	911	1355	187	718	1258	800	437	1427	775	875	471	652	1257	630	1121	1191	314	1424	274	530	671	762	944	672	1798	147	46	695	200	880	733	1191	1830	1468	1424	203	1570	2111	1173	984	824	1097	607
TXNDC16	1187	2185	1064	1141	855	811	2200	4781	525	1943	6838	165	461	470	1832	1483	1672	1773	897	312	769	2747	374	1476	261	561	944	965	737	844	1832	326	104	572	324	2833	780	808	1742	778	3136	133	2469	2370	1079	2614	1019	824	1637
RTRAF	6362	8997	4832	5019	3812	4409	9458	10296	8997	6680	10012	6134	8607	6065	6723	12832	5054	8497	7885	6140	12044	6956	2981	9896	7618	5824	5796	4900	6580	11088	7391	1317	5672	8177	6607	13660	7227	14960	15296	8209	12604	7067	9488	26463	13159	12597	4743	7334	4496
NID2	1366	2284	172	860	1521	780	2430	1754	277	1182	1136	961	164	1476	3398	2364	1364	632	1988	1029	4455	8775	2302	4202	431	1741	2247	1908	2382	2693	471	1099	1086	644	5570	472	4732	537	812	1904	715	177	1863	414	1640	3716	1347	2037	1427
GMCL1	2151	3885	1767	1457	1214	1244	2794	4585	920	2573	3768	2144	1342	1667	2860	2391	3666	3138	1710	1981	2535	4157	1627	1279	1285	2253	6927	2496	3575	1258	3569	252	224	1864	755	2704	1493	3156	2847	2723	3162	1121	2512	2419	1780	4509	3669	3490	2257
SF3B2	14614	17133	11390	13216	9116	7171	9038	15863	15027	14326	28361	21707	23311	31867	19021	17534	28817	12139	21409	16887	31518	23874	12491	14306	22107	26439	30489	22571	16004	12801	18754	2246	12025	19619	12897	22578	23717	18638	28602	34255	13074	8550	18071	23605	24739	18028	23019	12603	15469
KLHL42	3792	1574	1803	3050	1607	1652	5958	7452	1362	2988	22756	7202	1299	1938	3061	1012	1773	3987	2066	1892	2431	3168	2331	1552	1261	2349	4031	2156	1330	1935	2601	2121	558	1693	1134	2699	1905	764	3279	2183	3710	533	4167	2830	1933	7683	2441	2194	6449
GNAS	67077	78429	55733	53960	44405	37347	69299	75514	57221	57853	141323	93019	202950	111067	102738	97640	258811	61821	135785	260333	203019	137776	49012	170568	46919	87273	101734	76748	207131	57003	203843	26451	60704	67794	52901	239800	127516	62881	114728	119218	117623	319061	73892	108069	103363	57245	67901	88658	91549
DNM1L	5761	5659	3125	3825	2832	3184	8851	12565	1822	5492	8968	4955	7307	4137	6768	7788	5162	4600	3608	3921	7220	8405	4330	3218	4482	6573	15143	7240	4683	6565	8320	2456	1146	5801	2328	7741	4663	5668	11570	5800	6982	2240	6339	12001	3971	9432	8675	12938	6192
PTHLH	1078	251	448	5444	327	122	751	267	3477	162	99	168	40	179	391	585	98	1681	143	289	402	352	206	325	162	1384	123	144	191	48	77	252	253	26	480	22	1447	63	112	129	173	150	81	56	103	152	104	61	462
PHACTR3	47	13	12	16	39	39	64	114	8	30	547	30	13	7	193	11	96	7	8	233	81	15	30	14	6	32	103	14	56	17	240	118	550	2	5	36	15	28	45	6	71	35	45	17	119	43	23	62	110
ERGIC2	3560	3715	1645	2151	1581	1824	5090	7304	1784	3250	2998	7010	2760	1875	3744	2505	5455	3441	1803	2327	4740	5583	1748	2424	3677	3346	9302	5020	2233	6456	4185	773	1134	2075	1952	3480	3568	5229	5547	3653	4947	983	4224	4960	5141	8041	3354	4536	2952
TFAP2C	5630	398	8701	8867	1242	1677	5830	10164	8893	5212	3542	1924	19881	7547	4947	4359	3287	12385	3402	6751	12480	3250	4284	5883	1324	4491	13153	4976	13117	992	2715	25	220	6651	115	23469	1954	2676	7995	6276	4299	3287	6060	4743	2100	2492	3691	6571	6029
AURKA	193	144	119	199	102	98	161	790	72	192	3870	2268	7021	5307	2286	1840	3305	211	4977	2722	2178	2374	2251	2545	1454	2956	3809	4902	4799	1557	2503	678	582	3762	879	7023	1922	1098	3900	2592	3345	1163	2202	4002	3076	2883	1620	7437	1732
CASS4	276	43	54	197	134	57	229	265	85	172	39	117	52	123	290	71	72	143	395	84	295	335	73	112	27	79	192	126	159	156	20	25	92	315	58	28	146	25	61	46	65	22	275	108	463	569	77	201	104
PIR	1034	1772	272	424	921	709	1541	1218	611	634	220	617	360	4497	344	680	517	577	2949	2328	1427	855	309	584	1761	1130	1385	1859	1126	320	1686	235	879	1244	242	1779	2210	1534	2786	592	1098	680	419	3793	791	1522	809	2462	293
AAMDC	1349	2493	912	960	1352	885	927	1392	2226	1482	559	727	885	379	698	1311	1833	838	794	634	967	1257	229	840	1916	825	886	902	908	790	814	54	1485	834	908	1673	1230	2819	823	2702	1171	471	570	769	389	603	752	343	729
RFX2	1885	627	581	1571	381	1986	1746	1228	1244	794	758	153	350	138	675	751	323	1357	610	881	1212	370	176	307	413	656	260	203	224	175	343	190	512	690	570	740	157	125	482	188	521	451	536	331	630	1019	263	255	741
METTL2A	987	1185	825	795	464	765	1177	2278	646	905	1555	933	773	1426	1010	2866	1197	1304	2315	1195	1320	1365	668	782	863	1524	2406	1561	1735	1319	3655	344	603	1713	553	2109	1000	1018	2414	1482	1306	776	938	1585	1160	1377	1249	2691	1168
SULT2B1	362	9	830	460	32	574	367	805	672	683	40	36	79	50	161	497	26	1099	81	66	136	40	159	67	1777	345	49	56	12	2928	36	1	452	67	7	2032	41	410	107	20	190	1504	99	536	13	26	48	62	19
ALG6	1286	694	799	770	383	681	1416	2142	582	999	1008	2281	1241	1198	1463	1737	2438	1273	2819	905	1326	1333	835	667	1338	1383	1931	2705	1344	1138	1626	219	158	1286	619	7491	1612	867	1412	1793	867	498	2203	3603	1216	3332	2701	1827	1122
CNOT3	3055	2149	2416	2833	1439	1365	2059	3703	2547	2752	4874	3869	3654	7111	3926	4431	5489	2828	3323	2069	8995	2650	2021	5702	4192	6455	4706	2723	3261	2270	3711	1252	2349	5387	2740	5203	3921	4795	6173	5644	4581	3880	4245	3963	2377	4011	4987	3367	3313
GP6	37	4	22	13	21	8	21	52	32	16	5	13	5	12	23	9	18	27	7	42	12	7	6	3	26	88	7	17	215	19	1	2	1	19	3	2	9	5	11	1	45	34	16	16	3	20	13	36	4
[truncated: 17,880 more rows]
[truncated: 62 more columns]
